# Supplementary material for: A Systems Approach to Interrogate Gene Expression Patterns in African American Men Presenting with Clinically Localized Prostate Cancer
Source: Cancers (Basel). 2021 Oct 14;13(20):5143. doi: 10.3390/cancers13205143 (PMC8533960; doi:10.3390/cancers13205143)
Supplement: Supplementary file 1 [file cancers-13-05143-s001.zip]

Archive with 2 entries (2 files):
- Hardiman_et_al_2021_supplemental_MDPI___revision.pdf
- Supplemental Table S7.xlsx
