# Supplementary material for: A Systems Approach to Interrogate Gene Expression Patterns in African American Men Presenting with Clinically Localized Prostate Cancer
Source: Cancers (Basel). 2021 Oct 14;13(20):5143. doi: 10.3390/cancers13205143 (PMC8533960; doi:10.3390/cancers13205143)
Supplement: Supplementary file 1 [file cancers-13-05143-s001.zip › Supplemental Table S7.xlsx]

## Sheet: 187 gene signature
	Supplemental Table S7
	cBioPortal analysis of the 187 Gene Signature
	187 gene signature analyzed across 14 studies
	Prostate Cancer (DKFZ, Cancer Cell 2018)
	Prostate Cancer (MSK, Cell Metab 2020)
	Prostate Adenocarcinoma (Broad/Cornell, Cell 2013)
	Prostate Adenocarcinoma (Broad/Cornell, Nat Genet 2012)
	Prostate Adenocarcinoma (CPC-GENE, Nature 2017)
	Prostate Adenocarcinoma (Fred Hutchinson CRC, Nat Med 2016)
	Prostate Adenocarcinoma (MSK, Eur Urol 2020)
	Prostate Adenocarcinoma (MSKCC, Cancer Cell 2010)
	Prostate Adenocarcinoma (MSKCC, PNAS 2014)
	Prostate Adenocarcinoma (MSKCC/DFCI, Nature Genetics 2018)
	Prostate Adenocarcinoma (SMMU, Eur Urol 2017)
	Prostate Adenocarcinoma (TCGA, Cell 2015)
	Prostate Adenocarcinoma Organoids (MSKCC, Cell 2014)
	Prostate Cancer (MSKCC, JCO Precis Oncol 2017)
	Queried genes are altered in
	• 1308 (28%) of queried patients
	• 1383 (28%) of queried samples
	Combined Study (4900 samples)
	Querying 4687 patients / 4900 samples in 14 studies

## Sheet: alterations_across_samples
Study ID	Sample ID	Patient ID	Altered	AGO2	AJUBA	AKT1	APEH	APLP1	C1QBP	CAPRIN1	CDK4	CHCHD1	CNOT1	CNOT11	COA1	COPS5	CPEB2	CTIF	DALRD3	DAP3	DARS1	DARS2	DAZL	DDX25	DDX6	DENR	DTD1	DTD2	EARS2	EEF1A1	EEF1A2	EEF1E1	EEF2	EEFSEC	EIF1B	EIF2AK3	EIF2B3	EIF2S3	EIF3B	EIF3D	EIF3I	EIF3M	EIF4A2	EIF4B	EIF4EBP1	EIF5A	ELAVL1	EPRS1	ESR1
prostate_dkfz_2018	CPCG0001	CPCG0001	1	no alteration	no alteration	no alteration	no alteration	no alteration	no alteration	no alteration	no alteration	no alteration	no alteration	no alteration	no alteration	no alteration	no alteration	no alteration	no alteration	no alteration	no alteration	no alteration	no alteration	no alteration	no alteration	no alteration	no alteration	no alteration	no alteration	no alteration	no alteration	no alteration	no alteration	no alteration	no alteration	no alteration	no alteration	no alteration	no alteration	no alteration	no alteration	no alteration	no alteration	no alteration	no alteration	no alteration	no alteration	no alteration	no alteration
prostate_dkfz_2018	CPCG0072	CPCG0072	1	no alteration	no alteration	no alteration	no alteration	no alteration	no alteration	no alteration	no alteration	no alteration	no alteration	no alteration	S42Y	no alteration	X289_splice	no alteration	no alteration	no alteration	no alteration	no alteration	no alteration	no alteration	no alteration	no alteration	no alteration	no alteration	no alteration	no alteration	no alteration	no alteration	no alteration	no alteration	no alteration	no alteration	no alteration	no alteration	no alteration	no alteration	no alteration	no alteration	no alteration	no alteration	no alteration	no alteration	no alteration	no alteration	no alteration
prostate_dkfz_2018	CPCG0078	CPCG0078	1	no alteration	no alteration	no alteration	no alteration	no alteration	no alteration	no alteration	no alteration	no alteration	no alteration	no alteration	no alteration	no alteration	no alteration	no alteration	no alteration	no alteration	no alteration	no alteration	no alteration	no alteration	no alteration	no alteration	no alteration	no alteration	no alteration	no alteration	no alteration	no alteration	no alteration	no alteration	no alteration	no alteration	no alteration	no alteration	no alteration	no alteration	no alteration	no alteration	no alteration	no alteration	no alteration	no alteration	no alteration	no alteration	no alteration
prostate_dkfz_2018	CPCG0196	CPCG0196	1	no alteration	no alteration	no alteration	no alteration	no alteration	no alteration	no alteration	no alteration	no alteration	no alteration	no alteration	no alteration	no alteration	no alteration	no alteration	no alteration	no alteration	no alteration	no alteration	no alteration	no alteration	no alteration	no alteration	no alteration	no alteration	no alteration	no alteration	no alteration	no alteration	no alteration	no alteration	no alteration	no alteration	no alteration	no alteration	no alteration	no alteration	no alteration	no alteration	no alteration	no alteration	no alteration	no alteration	no alteration	no alteration	no alteration
prostate_dkfz_2018	CPCG0238	CPCG0238	1	no alteration	no alteration	no alteration	no alteration	no alteration	no alteration	no alteration	no alteration	no alteration	no alteration	no alteration	no alteration	no alteration	no alteration	no alteration	no alteration	no alteration	no alteration	no alteration	no alteration	no alteration	no alteration	no alteration	no alteration	no alteration	no alteration	no alteration	no alteration	no alteration	no alteration	no alteration	no alteration	no alteration	no alteration	no alteration	no alteration	no alteration	no alteration	no alteration	no alteration	no alteration	no alteration	no alteration	no alteration	no alteration	no alteration
prostate_dkfz_2018	CPCG0266	CPCG0266	1	no alteration	no alteration	no alteration	no alteration	no alteration	no alteration	no alteration	no alteration	no alteration	no alteration	no alteration	no alteration	no alteration	no alteration	no alteration	no alteration	no alteration	no alteration	no alteration	no alteration	no alteration	no alteration	no alteration	no alteration	no alteration	no alteration	no alteration	no alteration	no alteration	no alteration	no alteration	no alteration	no alteration	no alteration	no alteration	no alteration	no alteration	no alteration	no alteration	no alteration	no alteration	no alteration	no alteration	no alteration	no alteration	no alteration
prostate_dkfz_2018	ICGC_PCA003_T01	ICGC_PCA003	1	no alteration	no alteration	no alteration	no alteration	no alteration	no alteration	no alteration	no alteration	no alteration	no alteration	no alteration	no alteration	no alteration	no alteration	no alteration	no alteration	no alteration	no alteration	no alteration	no alteration	no alteration	no alteration	no alteration	no alteration	no alteration	no alteration	no alteration	no alteration	no alteration	no alteration	no alteration	no alteration	no alteration	K148E	no alteration	no alteration	no alteration	no alteration	no alteration	no alteration	no alteration	no alteration	no alteration	no alteration	no alteration	no alteration
prostate_dkfz_2018	ICGC_PCA042_T01	ICGC_PCA042	1	no alteration	no alteration	E17K (driver)	no alteration	no alteration	no alteration	no alteration	no alteration	no alteration	no alteration	no alteration	no alteration	no alteration	no alteration	no alteration	no alteration	no alteration	no alteration	no alteration	no alteration	no alteration	no alteration	no alteration	no alteration	no alteration	no alteration	no alteration	no alteration	no alteration	no alteration	no alteration	no alteration	no alteration	no alteration	no alteration	no alteration	no alteration	no alteration	no alteration	no alteration	no alteration	no alteration	no alteration	no alteration	no alteration	no alteration
prostate_dkfz_2018	ICGC_PCA073_T01	ICGC_PCA073	1	no alteration	no alteration	no alteration	no alteration	no alteration	no alteration	R626W	no alteration	no alteration	no alteration	no alteration	no alteration	no alteration	no alteration	no alteration	no alteration	no alteration	no alteration	no alteration	no alteration	no alteration	no alteration	no alteration	no alteration	no alteration	no alteration	no alteration	no alteration	no alteration	no alteration	no alteration	no alteration	no alteration	no alteration	no alteration	no alteration	no alteration	no alteration	no alteration	no alteration	no alteration	no alteration	no alteration	no alteration	no alteration	no alteration
prostate_dkfz_2018	ICGC_PCA083_T01	ICGC_PCA083	1	no alteration	no alteration	no alteration	no alteration	no alteration	no alteration	no alteration	no alteration	no alteration	no alteration	no alteration	no alteration	no alteration	no alteration	no alteration	no alteration	no alteration	no alteration	no alteration	Q94K	no alteration	no alteration	no alteration	no alteration	no alteration	no alteration	no alteration	no alteration	no alteration	no alteration	no alteration	no alteration	no alteration	no alteration	no alteration	no alteration	no alteration	no alteration	no alteration	no alteration	no alteration	no alteration	no alteration	no alteration	no alteration	no alteration
prostate_dkfz_2018	ICGC_PCA091_T01	ICGC_PCA091	1	no alteration	no alteration	no alteration	no alteration	no alteration	no alteration	no alteration	no alteration	no alteration	no alteration	no alteration	no alteration	no alteration	no alteration	no alteration	no alteration	no alteration	no alteration	no alteration	no alteration	no alteration	no alteration	no alteration	no alteration	no alteration	no alteration	no alteration	no alteration	no alteration	no alteration	no alteration	no alteration	no alteration	no alteration	no alteration	no alteration	no alteration	no alteration	no alteration	no alteration	no alteration	no alteration	no alteration	no alteration	no alteration	no alteration
prostate_dkfz_2018	ICGC_PCA095_T01	ICGC_PCA095	1	no alteration	no alteration	no alteration	no alteration	no alteration	no alteration	no alteration	no alteration	no alteration	no alteration	no alteration	no alteration	no alteration	no alteration	no alteration	no alteration	no alteration	no alteration	no alteration	no alteration	no alteration	no alteration	no alteration	no alteration	no alteration	no alteration	no alteration	no alteration	no alteration	no alteration	no alteration	no alteration	no alteration	no alteration	no alteration	no alteration	no alteration	no alteration	no alteration	no alteration	no alteration	no alteration	no alteration	no alteration	no alteration	no alteration
prostate_dkfz_2018	ICGC_PCA098_T01	ICGC_PCA098	1	no alteration	no alteration	no alteration	no alteration	no alteration	no alteration	no alteration	no alteration	no alteration	no alteration	no alteration	no alteration	no alteration	no alteration	no alteration	no alteration	no alteration	no alteration	no alteration	no alteration	no alteration	no alteration	no alteration	no alteration	no alteration	no alteration	no alteration	no alteration	no alteration	no alteration	no alteration	no alteration	no alteration	no alteration	no alteration	no alteration	no alteration	no alteration	no alteration	no alteration	no alteration	no alteration	no alteration	no alteration	no alteration	no alteration
prostate_dkfz_2018	ICGC_PCA101_T01	ICGC_PCA101	1	no alteration	no alteration	no alteration	no alteration	no alteration	no alteration	no alteration	no alteration	no alteration	no alteration	no alteration	no alteration	no alteration	no alteration	no alteration	no alteration	no alteration	T279A	no alteration	no alteration	no alteration	no alteration	no alteration	no alteration	no alteration	no alteration	no alteration	no alteration	no alteration	no alteration	no alteration	no alteration	no alteration	no alteration	no alteration	no alteration	no alteration	no alteration	no alteration	no alteration	no alteration	no alteration	no alteration	no alteration	no alteration	no alteration
prostate_dkfz_2018	ICGC_PCA115_T01	ICGC_PCA115	1	no alteration	no alteration	no alteration	no alteration	no alteration	no alteration	no alteration	no alteration	no alteration	no alteration	no alteration	no alteration	no alteration	no alteration	no alteration	no alteration	no alteration	no alteration	no alteration	no alteration	no alteration	no alteration	no alteration	no alteration	no alteration	no alteration	no alteration	no alteration	no alteration	no alteration	no alteration	no alteration	no alteration	no alteration	no alteration	no alteration	no alteration	no alteration	no alteration	no alteration	no alteration	no alteration	no alteration	no alteration	no alteration	no alteration
prostate_dkfz_2018	ICGC_PCA129_T01	ICGC_PCA129	1	no alteration	no alteration	no alteration	no alteration	no alteration	no alteration	no alteration	no alteration	no alteration	no alteration	no alteration	no alteration	no alteration	no alteration	no alteration	no alteration	no alteration	no alteration	no alteration	no alteration	no alteration	no alteration	no alteration	no alteration	no alteration	no alteration	no alteration	no alteration	no alteration	no alteration	no alteration	no alteration	no alteration	no alteration	no alteration	no alteration	no alteration	no alteration	no alteration	no alteration	no alteration	no alteration	no alteration	no alteration	no alteration	no alteration
prostate_dkfz_2018	ICGC_PCA131_T01	ICGC_PCA131	1	no alteration	no alteration	no alteration	no alteration	no alteration	no alteration	no alteration	no alteration	no alteration	no alteration	no alteration	no alteration	no alteration	no alteration	no alteration	no alteration	no alteration	no alteration	no alteration	no alteration	no alteration	no alteration	no alteration	no alteration	no alteration	no alteration	no alteration	no alteration	no alteration	no alteration	no alteration	no alteration	no alteration	no alteration	no alteration	no alteration	no alteration	no alteration	no alteration	no alteration	no alteration	no alteration	no alteration	no alteration	no alteration	no alteration
prostate_dkfz_2018	ICGC_PCA132_T01	ICGC_PCA132	1	no alteration	no alteration	no alteration	no alteration	no alteration	no alteration	no alteration	no alteration	no alteration	no alteration	no alteration	no alteration	no alteration	no alteration	no alteration	no alteration	no alteration	no alteration	no alteration	no alteration	no alteration	no alteration	no alteration	no alteration	no alteration	no alteration	no alteration	no alteration	no alteration	no alteration	no alteration	no alteration	no alteration	no alteration	no alteration	no alteration	no alteration	no alteration	no alteration	no alteration	no alteration	no alteration	no alteration	no alteration	no alteration	no alteration
prostate_dkfz_2018	ICGC_PCA139_T01	ICGC_PCA139	1	no alteration	no alteration	no alteration	no alteration	no alteration	no alteration	no alteration	no alteration	no alteration	no alteration	no alteration	no alteration	no alteration	no alteration	no alteration	no alteration	no alteration	no alteration	no alteration	no alteration	no alteration	no alteration	no alteration	no alteration	no alteration	no alteration	no alteration	no alteration	no alteration	no alteration	no alteration	no alteration	no alteration	no alteration	no alteration	no alteration	no alteration	no alteration	no alteration	no alteration	no alteration	no alteration	no alteration	no alteration	no alteration	no alteration
prostate_dkfz_2018	ICGC_PCA148_T01	ICGC_PCA148	1	no alteration	no alteration	no alteration	no alteration	no alteration	no alteration	no alteration	no alteration	no alteration	no alteration	no alteration	no alteration	no alteration	no alteration	no alteration	no alteration	no alteration	no alteration	no alteration	no alteration	no alteration	no alteration	no alteration	no alteration	no alteration	no alteration	no alteration	no alteration	no alteration	no alteration	no alteration	no alteration	no alteration	no alteration	no alteration	no alteration	no alteration	no alteration	no alteration	no alteration	no alteration	no alteration	no alteration	no alteration	no alteration	no alteration
prostate_dkfz_2018	ICGC_PCA159_T01	ICGC_PCA159	1	no alteration	no alteration	no alteration	no alteration	no alteration	no alteration	no alteration	no alteration	no alteration	no alteration	no alteration	no alteration	no alteration	no alteration	no alteration	no alteration	no alteration	no alteration	no alteration	no alteration	no alteration	no alteration	no alteration	no alteration	no alteration	no alteration	no alteration	no alteration	no alteration	no alteration	no alteration	no alteration	no alteration	no alteration	no alteration	no alteration	no alteration	no alteration	no alteration	no alteration	S418T	no alteration	no alteration	no alteration	no alteration	no alteration
prostate_dkfz_2018	ICGC_PCA161_T01	ICGC_PCA161	1	no alteration	no alteration	no alteration	no alteration	no alteration	no alteration	no alteration	no alteration	no alteration	no alteration	no alteration	no alteration	no alteration	no alteration	no alteration	no alteration	no alteration	no alteration	no alteration	no alteration	no alteration	no alteration	no alteration	no alteration	no alteration	no alteration	no alteration	no alteration	no alteration	no alteration	no alteration	no alteration	no alteration	no alteration	no alteration	no alteration	no alteration	no alteration	no alteration	no alteration	no alteration	no alteration	no alteration	no alteration	no alteration	Y526H
prostate_dkfz_2018	ICGC_PCA185_T01	ICGC_PCA185	1	no alteration	no alteration	no alteration	no alteration	no alteration	no alteration	no alteration	no alteration	no alteration	no alteration	no alteration	no alteration	no alteration	no alteration	no alteration	no alteration	no alteration	no alteration	no alteration	no alteration	no alteration	no alteration	no alteration	no alteration	no alteration	no alteration	no alteration	no alteration	no alteration	A303V	no alteration	no alteration	no alteration	no alteration	no alteration	no alteration	no alteration	no alteration	no alteration	no alteration	no alteration	no alteration	no alteration	no alteration	no alteration	no alteration
prostate_dkfz_2018	ICGC_PCA191_T01	ICGC_PCA191	1	no alteration	no alteration	no alteration	no alteration	no alteration	no alteration	no alteration	no alteration	no alteration	no alteration	no alteration	no alteration	no alteration	no alteration	no alteration	no alteration	no alteration	no alteration	no alteration	no alteration	no alteration	no alteration	no alteration	no alteration	no alteration	no alteration	no alteration	no alteration	no alteration	no alteration	no alteration	no alteration	no alteration	no alteration	no alteration	no alteration	no alteration	no alteration	no alteration	no alteration	no alteration	no alteration	no alteration	no alteration	no alteration	no alteration
prostate_dkfz_2018	ICGC_PCA192_T01	ICGC_PCA192	1	S798P	no alteration	no alteration	no alteration	no alteration	no alteration	no alteration	no alteration	no alteration	no alteration	no alteration	no alteration	no alteration	no alteration	no alteration	no alteration	no alteration	no alteration	no alteration	no alteration	no alteration	no alteration	no alteration	no alteration	no alteration	no alteration	no alteration	no alteration	no alteration	no alteration	no alteration	no alteration	no alteration	no alteration	no alteration	no alteration	no alteration	no alteration	no alteration	no alteration	no alteration	no alteration	no alteration	no alteration	no alteration	no alteration
prostate_dkfz_2018	ICGC_PCAL01_T01	ICGC_PCAL01	1	no alteration	no alteration	no alteration	no alteration	no alteration	no alteration	no alteration	no alteration	no alteration	no alteration	no alteration	no alteration	no alteration	no alteration	no alteration	no alteration	no alteration	no alteration	no alteration	no alteration	no alteration	no alteration	no alteration	no alteration	no alteration	no alteration	no alteration	no alteration	no alteration	no alteration	no alteration	no alteration	no alteration	no alteration	no alteration	no alteration	no alteration	no alteration	no alteration	no alteration	no alteration	no alteration	no alteration	no alteration	no alteration	no alteration
prostate_dkfz_2018	ICGC_PCAL05_T01	ICGC_PCAL05	1	no alteration	no alteration	no alteration	no alteration	no alteration	no alteration	no alteration	no alteration	no alteration	no alteration	no alteration	no alteration	no alteration	no alteration	no alteration	no alteration	no alteration	no alteration	no alteration	no alteration	no alteration	no alteration	no alteration	no alteration	no alteration	no alteration	no alteration	no alteration	no alteration	no alteration	no alteration	no alteration	no alteration	no alteration	no alteration	no alteration	no alteration	no alteration	no alteration	no alteration	no alteration	no alteration	no alteration	no alteration	no alteration	no alteration
prostate_dkfz_2018	ICGC_PCAL06_T01	ICGC_PCAL06	1	X173_splice	no alteration	no alteration	no alteration	no alteration	no alteration	no alteration	no alteration	no alteration	no alteration	no alteration	no alteration	no alteration	no alteration	no alteration	no alteration	no alteration	no alteration	no alteration	no alteration	no alteration	no alteration	no alteration	no alteration	no alteration	no alteration	no alteration	no alteration	no alteration	no alteration	no alteration	no alteration	no alteration	no alteration	no alteration	no alteration	no alteration	no alteration	no alteration	no alteration	no alteration	no alteration	no alteration	no alteration	no alteration	no alteration
prostate_dkfz_2018	ICGC_PCAL09_T01	ICGC_PCAL09	1	no alteration	no alteration	no alteration	no alteration	no alteration	no alteration	no alteration	no alteration	no alteration	no alteration	R450H	no alteration	no alteration	no alteration	no alteration	no alteration	H81R	no alteration	no alteration	no alteration	no alteration	no alteration	no alteration	no alteration	no alteration	no alteration	no alteration	no alteration	no alteration	no alteration	no alteration	no alteration	no alteration	no alteration	no alteration	V667I	no alteration	no alteration	no alteration	no alteration	no alteration	no alteration	no alteration	no alteration	no alteration	no alteration
prostate_dkfz_2018	ICGC_PCAL10_T01	ICGC_PCAL10	1	no alteration	no alteration	no alteration	no alteration	no alteration	no alteration	no alteration	no alteration	no alteration	no alteration	no alteration	no alteration	no alteration	no alteration	no alteration	no alteration	no alteration	no alteration	no alteration	no alteration	X104_splice	no alteration	no alteration	no alteration	no alteration	no alteration	no alteration	no alteration	no alteration	A606V	no alteration	no alteration	no alteration	no alteration	no alteration	no alteration	no alteration	no alteration	no alteration	no alteration	no alteration	no alteration	no alteration	no alteration	no alteration	no alteration
prostate_dkfz_2018	ICGC_PCAL15_T01	ICGC_PCAL15	1	no alteration	no alteration	no alteration	no alteration	no alteration	no alteration	no alteration	no alteration	no alteration	no alteration	no alteration	no alteration	no alteration	no alteration	no alteration	no alteration	no alteration	no alteration	no alteration	no alteration	no alteration	no alteration	no alteration	no alteration	no alteration	no alteration	no alteration	no alteration	no alteration	no alteration	no alteration	no alteration	no alteration	no alteration	no alteration	no alteration	no alteration	no alteration	no alteration	no alteration	no alteration	no alteration	no alteration	no alteration	no alteration	no alteration
prostate_dkfz_2018	ICGC_PCAL16_T01	ICGC_PCAL16	1	no alteration	no alteration	no alteration	no alteration	no alteration	no alteration	no alteration	no alteration	no alteration	no alteration	no alteration	no alteration	no alteration	no alteration	no alteration	no alteration	no alteration	no alteration	no alteration	no alteration	no alteration	no alteration	no alteration	no alteration	no alteration	no alteration	no alteration	no alteration	no alteration	no alteration	no alteration	no alteration	no alteration	no alteration	no alteration	no alteration	no alteration	no alteration	no alteration	no alteration	no alteration	no alteration	no alteration	no alteration	no alteration	no alteration
prostate_dkfz_2018	ICGC_PCAL22_T01	ICGC_PCAL22	1	no alteration	no alteration	no alteration	no alteration	no alteration	no alteration	no alteration	no alteration	no alteration	no alteration	no alteration	no alteration	no alteration	no alteration	no alteration	no alteration	no alteration	no alteration	no alteration	no alteration	no alteration	no alteration	no alteration	no alteration	no alteration	no alteration	no alteration	no alteration	no alteration	no alteration	no alteration	no alteration	no alteration	V298L	no alteration	no alteration	no alteration	no alteration	no alteration	no alteration	no alteration	no alteration	no alteration	no alteration	no alteration	no alteration
prostate_dkfz_2018	ICGC_PCAL25_T01	ICGC_PCAL25	1	no alteration	no alteration	no alteration	no alteration	no alteration	no alteration	no alteration	no alteration	no alteration	G244R	no alteration	no alteration	no alteration	no alteration	no alteration	no alteration	no alteration	no alteration	no alteration	no alteration	no alteration	no alteration	no alteration	no alteration	no alteration	no alteration	no alteration	no alteration	no alteration	no alteration	no alteration	no alteration	no alteration	no alteration	no alteration	no alteration	no alteration	no alteration	no alteration	no alteration	no alteration	no alteration	no alteration	no alteration	no alteration	no alteration
prostate_dkfz_2018	ICGC_PCAL26_T01	ICGC_PCAL26	1	no alteration	no alteration	no alteration	no alteration	no alteration	no alteration	no alteration	no alteration	no alteration	no alteration	no alteration	no alteration	no alteration	no alteration	no alteration	no alteration	no alteration	no alteration	no alteration	no alteration	no alteration	no alteration	no alteration	no alteration	no alteration	no alteration	no alteration	no alteration	no alteration	no alteration	no alteration	no alteration	no alteration	no alteration	no alteration	no alteration	no alteration	no alteration	no alteration	no alteration	no alteration	no alteration	no alteration	no alteration	no alteration	no alteration
prostate_dkfz_2018	ICGC_PCAL27_T01	ICGC_PCAL27	1	no alteration	no alteration	no alteration	no alteration	no alteration	no alteration	no alteration	no alteration	no alteration	no alteration	no alteration	no alteration	no alteration	no alteration	no alteration	no alteration	no alteration	no alteration	no alteration	no alteration	no alteration	no alteration	no alteration	no alteration	no alteration	no alteration	no alteration	no alteration	no alteration	no alteration	no alteration	no alteration	no alteration	K183N	no alteration	no alteration	no alteration	no alteration	no alteration	no alteration	no alteration	no alteration	no alteration	no alteration	no alteration	no alteration
prostate_dkfz_2018	ICGC_PCAL29_T01	ICGC_PCAL29	1	no alteration	no alteration	no alteration	no alteration	no alteration	no alteration	no alteration	no alteration	no alteration	no alteration	no alteration	no alteration	no alteration	no alteration	no alteration	no alteration	no alteration	no alteration	no alteration	no alteration	no alteration	no alteration	no alteration	no alteration	no alteration	no alteration	no alteration	no alteration	no alteration	no alteration	no alteration	no alteration	no alteration	no alteration	no alteration	no alteration	no alteration	no alteration	no alteration	no alteration	no alteration	no alteration	no alteration	no alteration	no alteration	no alteration
prostate_dkfz_2018	ICGC_PCAL33_T01	ICGC_PCAL33	1	no alteration	no alteration	no alteration	no alteration	no alteration	no alteration	no alteration	no alteration	no alteration	no alteration	no alteration	no alteration	no alteration	no alteration	no alteration	no alteration	no alteration	no alteration	no alteration	no alteration	no alteration	no alteration	no alteration	no alteration	no alteration	no alteration	no alteration	no alteration	no alteration	no alteration	no alteration	no alteration	no alteration	no alteration	no alteration	no alteration	no alteration	no alteration	no alteration	no alteration	no alteration	no alteration	no alteration	no alteration	no alteration	no alteration
prostate_dkfz_2018	ICGC_PCAL35_T01	ICGC_PCAL35	1	no alteration	no alteration	no alteration	no alteration	no alteration	no alteration	no alteration	no alteration	no alteration	no alteration	no alteration	no alteration	no alteration	no alteration	no alteration	no alteration	no alteration	no alteration	no alteration	no alteration	no alteration	no alteration	no alteration	no alteration	no alteration	no alteration	no alteration	no alteration	no alteration	no alteration	no alteration	no alteration	no alteration	no alteration	no alteration	no alteration	no alteration	no alteration	no alteration	no alteration	no alteration	no alteration	no alteration	no alteration	no alteration	no alteration
prostate_dkfz_2018	ICGC_PCAL39_T01	ICGC_PCAL39	1	no alteration	no alteration	no alteration	no alteration	no alteration	no alteration	no alteration	no alteration	no alteration	no alteration	no alteration	no alteration	no alteration	no alteration	no alteration	no alteration	no alteration	no alteration	no alteration	no alteration	no alteration	no alteration	no alteration	no alteration	no alteration	no alteration	no alteration	no alteration	no alteration	no alteration	no alteration	no alteration	no alteration	no alteration	no alteration	no alteration	no alteration	no alteration	no alteration	no alteration	no alteration	no alteration	no alteration	no alteration	no alteration	no alteration
prostate_dkfz_2018	ICGC_PCAL45_T01	ICGC_PCAL45	1	no alteration	no alteration	no alteration	no alteration	no alteration	no alteration	S550C	no alteration	no alteration	no alteration	no alteration	no alteration	no alteration	no alteration	no alteration	no alteration	no alteration	no alteration	no alteration	no alteration	X347_splice	no alteration	no alteration	no alteration	no alteration	no alteration	no alteration	no alteration	no alteration	no alteration	no alteration	no alteration	no alteration	no alteration	no alteration	no alteration	no alteration	no alteration	no alteration	no alteration	no alteration	no alteration	no alteration	no alteration	no alteration	no alteration
prostate_dkfz_2018	ICGC_PCAL47_T01	ICGC_PCAL47	1	no alteration	no alteration	no alteration	no alteration	no alteration	no alteration	no alteration	no alteration	no alteration	no alteration	no alteration	no alteration	no alteration	no alteration	no alteration	no alteration	no alteration	no alteration	no alteration	no alteration	no alteration	no alteration	no alteration	no alteration	no alteration	no alteration	no alteration	no alteration	no alteration	no alteration	no alteration	no alteration	no alteration	no alteration	no alteration	no alteration	no alteration	no alteration	no alteration	no alteration	no alteration	no alteration	no alteration	no alteration	no alteration	no alteration
prad_broad_2013	P05-620	P05-620	1	no alteration	no alteration	no alteration	no alteration	no alteration	no alteration	no alteration	no alteration	no alteration	no alteration	no alteration	no alteration	no alteration	no alteration	no alteration	no alteration	no alteration	HOMDEL	no alteration	no alteration	no alteration	no alteration	no alteration	no alteration	no alteration	no alteration	HOMDEL	no alteration	no alteration	no alteration	no alteration	no alteration	no alteration	no alteration	no alteration	no alteration	no alteration	no alteration	no alteration	no alteration	no alteration	no alteration	no alteration	no alteration	no alteration	no alteration
prad_broad_2013	P07-5021	P07-5021	1	no alteration	no alteration	no alteration	no alteration	no alteration	no alteration	no alteration	no alteration	no alteration	no alteration	no alteration	no alteration	no alteration	no alteration	no alteration	no alteration	no alteration	no alteration	no alteration	no alteration	no alteration	no alteration	no alteration	no alteration	no alteration	no alteration	no alteration	no alteration	no alteration	no alteration	no alteration	no alteration	no alteration	no alteration	no alteration	no alteration	no alteration	no alteration	no alteration	no alteration	no alteration	no alteration	no alteration	no alteration	no alteration	no alteration
prad_broad_2013	P07-5318	P07-5318	1	no alteration	no alteration	no alteration	no alteration	no alteration	no alteration	no alteration	no alteration	no alteration	no alteration	no alteration	no alteration	AMP	no alteration	no alteration	no alteration	no alteration	no alteration	no alteration	no alteration	no alteration	no alteration	no alteration	no alteration	no alteration	no alteration	no alteration	no alteration	no alteration	no alteration	no alteration	no alteration	no alteration	no alteration	no alteration	no alteration	no alteration	no alteration	no alteration	no alteration	no alteration	no alteration	no alteration	no alteration	no alteration	no alteration
prad_broad_2013	P07-837	P07-837	1	no alteration	no alteration	no alteration	no alteration	no alteration	no alteration	no alteration	no alteration	no alteration	no alteration	no alteration	no alteration	no alteration	no alteration	no alteration	no alteration	no alteration	no alteration	no alteration	no alteration	no alteration	no alteration	no alteration	no alteration	no alteration	no alteration	no alteration	no alteration	no alteration	no alteration	no alteration	no alteration	no alteration	no alteration	no alteration	no alteration	no alteration	no alteration	no alteration	no alteration	no alteration	no alteration	no alteration	no alteration	no alteration	no alteration
prad_broad_2013	P08-1541	P08-1541	1	no alteration	no alteration	no alteration	no alteration	no alteration	no alteration	no alteration	no alteration	no alteration	no alteration	no alteration	no alteration	no alteration	no alteration	no alteration	no alteration	no alteration	no alteration	no alteration	no alteration	no alteration	no alteration	no alteration	no alteration	no alteration	no alteration	no alteration	no alteration	no alteration	no alteration	no alteration	no alteration	no alteration	no alteration	no alteration	no alteration	no alteration	no alteration	no alteration	no alteration	no alteration	no alteration	no alteration	no alteration	no alteration	R300H
prad_broad_2013	P08-5852	P08-5852	1	no alteration	no alteration	no alteration	no alteration	no alteration	no alteration	no alteration	no alteration	no alteration	no alteration	no alteration	no alteration	no alteration	no alteration	no alteration	no alteration	no alteration	no alteration	no alteration	no alteration	no alteration	no alteration	no alteration	no alteration	no alteration	no alteration	AMP	no alteration	no alteration	no alteration	no alteration	no alteration	no alteration	no alteration	no alteration	no alteration	no alteration	no alteration	no alteration	no alteration	no alteration	no alteration	no alteration	no alteration	AMP	no alteration
prad_broad_2013	P08-688	P08-688	1	no alteration	no alteration	no alteration	no alteration	no alteration	no alteration	no alteration	no alteration	no alteration	no alteration	no alteration	no alteration	no alteration	no alteration	no alteration	no alteration	no alteration	no alteration	no alteration	no alteration	no alteration	no alteration	no alteration	no alteration	no alteration	no alteration	no alteration	no alteration	no alteration	no alteration	no alteration	no alteration	no alteration	no alteration	no alteration	no alteration	no alteration	no alteration	no alteration	no alteration	no alteration	no alteration	no alteration	no alteration	no alteration	no alteration
prad_broad_2013	P09-396	P09-396	1	no alteration	no alteration	no alteration	no alteration	no alteration	no alteration	no alteration	no alteration	no alteration	no alteration	no alteration	no alteration	no alteration	no alteration	no alteration	no alteration	no alteration	no alteration	no alteration	no alteration	no alteration	no alteration	no alteration	no alteration	no alteration	no alteration	no alteration	no alteration	no alteration	no alteration	no alteration	no alteration	no alteration	no alteration	no alteration	no alteration	no alteration	no alteration	no alteration	no alteration	no alteration	no alteration	no alteration	no alteration	no alteration	no alteration
prad_broad_2013	P09-730	P09-730	1	no alteration	no alteration	no alteration	no alteration	no alteration	no alteration	no alteration	no alteration	no alteration	no alteration	no alteration	no alteration	no alteration	no alteration	no alteration	no alteration	no alteration	no alteration	no alteration	no alteration	no alteration	no alteration	no alteration	no alteration	no alteration	no alteration	no alteration	no alteration	no alteration	no alteration	no alteration	no alteration	no alteration	no alteration	no alteration	no alteration	no alteration	no alteration	no alteration	no alteration	no alteration	no alteration	no alteration	no alteration	no alteration	no alteration
prad_broad_2013	PR-03-3125	PR-03-3125	1	no alteration	no alteration	no alteration	no alteration	no alteration	no alteration	no alteration	no alteration	no alteration	no alteration	no alteration	no alteration	no alteration	no alteration	no alteration	no alteration	no alteration	no alteration	no alteration	no alteration	no alteration	no alteration	no alteration	no alteration	no alteration	no alteration	no alteration	no alteration	no alteration	no alteration	R300C	no alteration	no alteration	no alteration	no alteration	no alteration	no alteration	no alteration	no alteration	no alteration	no alteration	no alteration	no alteration	no alteration	no alteration	no alteration
prad_broad_2013	PR-0410	PR-0410	1	no alteration	no alteration	no alteration	no alteration	no alteration	no alteration	no alteration	no alteration	no alteration	no alteration	no alteration	no alteration	no alteration	no alteration	no alteration	no alteration	no alteration	no alteration	no alteration	no alteration	no alteration	no alteration	no alteration	no alteration	no alteration	N335S	no alteration	no alteration	no alteration	no alteration	no alteration	no alteration	no alteration	no alteration	no alteration	no alteration	no alteration	no alteration	no alteration	no alteration	no alteration	no alteration	no alteration	no alteration	no alteration	no alteration
prad_broad_2013	PR-05-3595	PR-05-3595	1	no alteration	no alteration	no alteration	no alteration	no alteration	no alteration	no alteration	no alteration	no alteration	no alteration	no alteration	no alteration	no alteration	no alteration	no alteration	no alteration	no alteration	no alteration	no alteration	no alteration	no alteration	no alteration	no alteration	no alteration	no alteration	no alteration	no alteration	no alteration	no alteration	no alteration	no alteration	no alteration	no alteration	no alteration	no alteration	no alteration	no alteration	no alteration	no alteration	no alteration	no alteration	no alteration	no alteration	no alteration	no alteration	no alteration
prad_broad_2013	PR-08-4154	PR-08-4154	1	no alteration	no alteration	no alteration	no alteration	no alteration	no alteration	no alteration	no alteration	no alteration	no alteration	no alteration	no alteration	no alteration	no alteration	no alteration	no alteration	no alteration	no alteration	no alteration	no alteration	no alteration	no alteration	no alteration	no alteration	no alteration	no alteration	no alteration	no alteration	no alteration	no alteration	no alteration	no alteration	no alteration	no alteration	no alteration	no alteration	no alteration	no alteration	no alteration	no alteration	no alteration	no alteration	no alteration	no alteration	no alteration	no alteration
prad_broad_2013	PR-08-556	PR-08-556	1	no alteration	no alteration	no alteration	no alteration	no alteration	no alteration	no alteration	no alteration	no alteration	no alteration	no alteration	no alteration	no alteration	no alteration	no alteration	no alteration	no alteration	no alteration	no alteration	no alteration	no alteration	no alteration	no alteration	no alteration	no alteration	no alteration	no alteration	no alteration	no alteration	no alteration	no alteration	no alteration	no alteration	no alteration	no alteration	no alteration	no alteration	no alteration	no alteration	no alteration	no alteration	no alteration	no alteration	no alteration	no alteration	no alteration
prad_broad_2013	PR-09-601	PR-09-601	1	no alteration	no alteration	no alteration	no alteration	no alteration	no alteration	no alteration	no alteration	no alteration	no alteration	no alteration	no alteration	no alteration	no alteration	no alteration	no alteration	no alteration	no alteration	no alteration	no alteration	no alteration	no alteration	no alteration	no alteration	no alteration	no alteration	no alteration	no alteration	no alteration	no alteration	no alteration	no alteration	no alteration	no alteration	no alteration	no alteration	no alteration	no alteration	no alteration	no alteration	no alteration	no alteration	no alteration	no alteration	no alteration	no alteration
prad_broad_2013	PR-3042	PR-3042	1	no alteration	no alteration	no alteration	no alteration	no alteration	no alteration	no alteration	no alteration	no alteration	no alteration	no alteration	no alteration	no alteration	no alteration	no alteration	no alteration	no alteration	no alteration	no alteration	no alteration	no alteration	no alteration	no alteration	no alteration	no alteration	no alteration	no alteration	no alteration	no alteration	no alteration	no alteration	no alteration	no alteration	no alteration	no alteration	no alteration	no alteration	no alteration	no alteration	no alteration	no alteration	no alteration	no alteration	no alteration	R765C	no alteration
prad_broad_2013	PR-STID0000002682	PR-STID0000002682	1	no alteration	no alteration	no alteration	no alteration	no alteration	no alteration	no alteration	no alteration	no alteration	no alteration	no alteration	no alteration	no alteration	no alteration	no alteration	no alteration	no alteration	no alteration	no alteration	no alteration	no alteration	no alteration	no alteration	no alteration	no alteration	no alteration	no alteration	no alteration	no alteration	no alteration	no alteration	no alteration	no alteration	no alteration	no alteration	no alteration	no alteration	no alteration	no alteration	no alteration	no alteration	no alteration	no alteration	no alteration	no alteration	no alteration
prad_broad_2013	PR-07-4814	PR-07-4814	1	no alteration	no alteration	no alteration	no alteration	no alteration	no alteration	no alteration	AMP (driver)	no alteration	no alteration	no alteration	no alteration	no alteration	no alteration	no alteration	no alteration	no alteration	no alteration	no alteration	no alteration	no alteration	no alteration	no alteration	no alteration	no alteration	no alteration	AMP	no alteration	no alteration	no alteration	no alteration	no alteration	no alteration	no alteration	no alteration	no alteration	no alteration	no alteration	no alteration	no alteration	no alteration	no alteration	no alteration	no alteration	no alteration	no alteration
prad_broad_2013	P07-4941	P07-4941	1	no alteration	no alteration	no alteration	no alteration	R323H	no alteration	no alteration	no alteration	no alteration	no alteration	no alteration	no alteration	no alteration	no alteration	no alteration	no alteration	no alteration	no alteration	no alteration	no alteration	no alteration	no alteration	no alteration	no alteration	no alteration	no alteration	no alteration	no alteration	no alteration	no alteration	no alteration	no alteration	no alteration	no alteration	no alteration	no alteration	no alteration	no alteration	no alteration	no alteration	no alteration	no alteration	no alteration	no alteration	no alteration	no alteration
prad_broad_2013	P08-492	P08-492	1	no alteration	no alteration	no alteration	no alteration	no alteration	no alteration	no alteration	no alteration	no alteration	no alteration	no alteration	no alteration	no alteration	no alteration	no alteration	no alteration	no alteration	no alteration	no alteration	no alteration	no alteration	no alteration	no alteration	no alteration	no alteration	no alteration	no alteration	no alteration	no alteration	no alteration	no alteration	no alteration	no alteration	no alteration	no alteration	no alteration	no alteration	no alteration	no alteration	no alteration	no alteration	no alteration	no alteration	no alteration	no alteration	no alteration
prad_broad_2013	PR-4240	PR-4240	1	no alteration	no alteration	no alteration	no alteration	no alteration	no alteration	no alteration	no alteration	no alteration	no alteration	no alteration	no alteration	no alteration	no alteration	no alteration	no alteration	no alteration	no alteration	no alteration	no alteration	no alteration	no alteration	no alteration	no alteration	no alteration	no alteration	no alteration	no alteration	no alteration	no alteration	no alteration	no alteration	no alteration	no alteration	no alteration	no alteration	no alteration	no alteration	no alteration	no alteration	no alteration	no alteration	no alteration	no alteration	no alteration	no alteration
prad_broad_2013	P07-5037	P07-5037	1	no alteration	no alteration	no alteration	no alteration	no alteration	no alteration	no alteration	no alteration	no alteration	no alteration	no alteration	no alteration	no alteration	no alteration	no alteration	no alteration	no alteration	no alteration	no alteration	no alteration	no alteration	no alteration	no alteration	no alteration	no alteration	no alteration	no alteration	no alteration	no alteration	no alteration	no alteration	no alteration	no alteration	no alteration	no alteration	no alteration	no alteration	no alteration	no alteration	no alteration	no alteration	no alteration	no alteration	no alteration	no alteration	no alteration
prad_broad_2013	P01-28	P01-28	1	no alteration	no alteration	no alteration	no alteration	no alteration	no alteration	no alteration	no alteration	no alteration	no alteration	no alteration	no alteration	no alteration	no alteration	no alteration	no alteration	no alteration	no alteration	no alteration	no alteration	no alteration	no alteration	no alteration	no alteration	no alteration	no alteration	no alteration	no alteration	no alteration	no alteration	no alteration	no alteration	no alteration	no alteration	no alteration	no alteration	no alteration	no alteration	no alteration	no alteration	no alteration	no alteration	HOMDEL	no alteration	no alteration	no alteration
prad_broad_2013	P03-2345	P03-2345	1	no alteration	no alteration	no alteration	no alteration	no alteration	no alteration	no alteration	no alteration	no alteration	no alteration	no alteration	no alteration	no alteration	no alteration	no alteration	no alteration	no alteration	no alteration	no alteration	no alteration	no alteration	no alteration	no alteration	no alteration	no alteration	no alteration	no alteration	no alteration	no alteration	no alteration	no alteration	no alteration	no alteration	no alteration	no alteration	no alteration	no alteration	no alteration	no alteration	no alteration	no alteration	no alteration	no alteration	no alteration	no alteration	no alteration
prad_broad_2013	P05-2709	P05-2709	1	no alteration	no alteration	no alteration	no alteration	no alteration	no alteration	no alteration	no alteration	no alteration	no alteration	no alteration	no alteration	no alteration	no alteration	no alteration	no alteration	no alteration	no alteration	no alteration	no alteration	no alteration	no alteration	no alteration	no alteration	no alteration	no alteration	no alteration	no alteration	no alteration	no alteration	no alteration	no alteration	no alteration	no alteration	no alteration	no alteration	no alteration	no alteration	no alteration	HOMDEL	no alteration	no alteration	no alteration	no alteration	no alteration	no alteration
prad_broad_2013	P05-3852	P05-3852	1	no alteration	no alteration	no alteration	no alteration	no alteration	no alteration	no alteration	no alteration	no alteration	no alteration	no alteration	no alteration	no alteration	no alteration	no alteration	no alteration	no alteration	no alteration	no alteration	no alteration	no alteration	no alteration	no alteration	no alteration	no alteration	no alteration	HOMDEL	no alteration	HOMDEL	no alteration	no alteration	no alteration	no alteration	no alteration	no alteration	no alteration	no alteration	no alteration	no alteration	no alteration	no alteration	no alteration	no alteration	no alteration	no alteration	no alteration
prad_broad_2013	P09-37	P09-37	1	no alteration	no alteration	no alteration	no alteration	no alteration	no alteration	no alteration	AMP (driver)	no alteration	no alteration	no alteration	no alteration	no alteration	no alteration	no alteration	no alteration	no alteration	no alteration	no alteration	no alteration	no alteration	no alteration	no alteration	no alteration	AMP	no alteration	no alteration	no alteration	no alteration	no alteration	no alteration	no alteration	no alteration	no alteration	no alteration	no alteration	no alteration	no alteration	no alteration	no alteration	no alteration	no alteration	no alteration	no alteration	no alteration	no alteration
prad_broad_2013	PR-04-1243	PR-04-1243	1	no alteration	no alteration	no alteration	no alteration	no alteration	no alteration	no alteration	no alteration	no alteration	no alteration	no alteration	no alteration	no alteration	no alteration	no alteration	no alteration	no alteration	no alteration	no alteration	no alteration	no alteration	no alteration	no alteration	no alteration	no alteration	no alteration	no alteration	no alteration	no alteration	no alteration	no alteration	no alteration	no alteration	no alteration	no alteration	no alteration	no alteration	no alteration	no alteration	no alteration	no alteration	no alteration	no alteration	no alteration	no alteration	no alteration
prad_broad_2013	PR-07-4610	PR-07-4610	1	AMP (driver)	no alteration	no alteration	no alteration	no alteration	no alteration	no alteration	no alteration	no alteration	no alteration	no alteration	no alteration	AMP	no alteration	no alteration	no alteration	no alteration	no alteration	no alteration	no alteration	no alteration	no alteration	no alteration	no alteration	no alteration	no alteration	no alteration	no alteration	no alteration	no alteration	no alteration	no alteration	no alteration	no alteration	no alteration	no alteration	no alteration	no alteration	no alteration	no alteration	no alteration	no alteration	no alteration	no alteration	no alteration	no alteration
prad_broad_2013	PR-09-146	PR-09-146	1	no alteration	no alteration	no alteration	no alteration	no alteration	no alteration	no alteration	no alteration	no alteration	no alteration	no alteration	no alteration	no alteration	no alteration	no alteration	no alteration	no alteration	no alteration	no alteration	no alteration	no alteration	no alteration	no alteration	no alteration	no alteration	no alteration	no alteration	no alteration	no alteration	no alteration	no alteration	no alteration	no alteration	no alteration	no alteration	no alteration	no alteration	no alteration	no alteration	no alteration	no alteration	no alteration	no alteration	no alteration	no alteration	no alteration
prad_broad_2013	PR-STID0000000415	PR-STID0000000415	1	no alteration	no alteration	no alteration	no alteration	no alteration	no alteration	no alteration	no alteration	AMP	no alteration	no alteration	no alteration	no alteration	no alteration	no alteration	no alteration	no alteration	no alteration	no alteration	no alteration	no alteration	no alteration	no alteration	no alteration	no alteration	no alteration	no alteration	no alteration	no alteration	no alteration	no alteration	no alteration	no alteration	no alteration	no alteration	no alteration	no alteration	no alteration	no alteration	no alteration	no alteration	no alteration	no alteration	no alteration	no alteration	no alteration
prad_broad_2013	PR-06-3199	PR-06-3199	1	no alteration	no alteration	no alteration	no alteration	no alteration	no alteration	no alteration	no alteration	no alteration	no alteration	no alteration	no alteration	no alteration	no alteration	no alteration	no alteration	no alteration	no alteration	no alteration	no alteration	no alteration	no alteration	no alteration	no alteration	R6W	no alteration	no alteration	no alteration	no alteration	no alteration	no alteration	no alteration	no alteration	no alteration	no alteration	no alteration	no alteration	no alteration	no alteration	no alteration	no alteration	no alteration	no alteration	no alteration	no alteration	no alteration
prad_broad_2013	PR-2621	PR-2621	1	no alteration	no alteration	no alteration	no alteration	no alteration	no alteration	no alteration	no alteration	no alteration	no alteration	no alteration	no alteration	no alteration	no alteration	no alteration	no alteration	no alteration	no alteration	no alteration	no alteration	no alteration	no alteration	no alteration	no alteration	no alteration	no alteration	no alteration	no alteration	no alteration	no alteration	no alteration	no alteration	no alteration	no alteration	no alteration	no alteration	no alteration	no alteration	no alteration	HOMDEL	no alteration	HOMDEL	no alteration	no alteration	no alteration	no alteration
prad_broad_2013	P09-1042	P09-1042	1	no alteration	no alteration	no alteration	no alteration	no alteration	no alteration	no alteration	no alteration	no alteration	no alteration	no alteration	no alteration	no alteration	no alteration	no alteration	no alteration	HOMDEL	no alteration	no alteration	no alteration	no alteration	no alteration	no alteration	no alteration	no alteration	no alteration	no alteration	no alteration	no alteration	no alteration	no alteration	no alteration	no alteration	no alteration	no alteration	no alteration	no alteration	no alteration	no alteration	no alteration	no alteration	no alteration	no alteration	no alteration	no alteration	no alteration
prad_broad	P01-28	P01-28	1	no alteration	no alteration	no alteration	no alteration	no alteration	no alteration	no alteration	no alteration	no alteration	no alteration	no alteration	no alteration	no alteration	no alteration	no alteration	no alteration	no alteration	no alteration	no alteration	no alteration	no alteration	no alteration	no alteration	no alteration	no alteration	no alteration	no alteration	no alteration	no alteration	no alteration	no alteration	no alteration	no alteration	no alteration	no alteration	no alteration	no alteration	no alteration	no alteration	no alteration	no alteration	no alteration	no alteration	no alteration	no alteration	no alteration
prad_broad	P03-1334	P03-1334	1	no alteration	no alteration	no alteration	no alteration	no alteration	no alteration	no alteration	no alteration	no alteration	no alteration	no alteration	no alteration	no alteration	no alteration	no alteration	no alteration	no alteration	no alteration	no alteration	no alteration	no alteration	no alteration	no alteration	no alteration	no alteration	no alteration	no alteration	no alteration	no alteration	no alteration	no alteration	no alteration	no alteration	no alteration	no alteration	no alteration	no alteration	no alteration	no alteration	no alteration	no alteration	no alteration	no alteration	no alteration	no alteration	no alteration
prad_broad	P04-1243	P04-1243	1	no alteration	no alteration	no alteration	no alteration	no alteration	no alteration	no alteration	no alteration	no alteration	no alteration	no alteration	no alteration	no alteration	no alteration	no alteration	no alteration	no alteration	no alteration	no alteration	no alteration	no alteration	no alteration	no alteration	no alteration	no alteration	no alteration	no alteration	no alteration	no alteration	no alteration	no alteration	no alteration	no alteration	no alteration	no alteration	no alteration	no alteration	no alteration	no alteration	no alteration	no alteration	no alteration	no alteration	no alteration	no alteration	no alteration
prad_broad	P04-1421	P04-1421	1	no alteration	no alteration	no alteration	no alteration	no alteration	no alteration	no alteration	no alteration	no alteration	no alteration	no alteration	no alteration	no alteration	no alteration	no alteration	no alteration	no alteration	no alteration	no alteration	no alteration	no alteration	no alteration	no alteration	no alteration	no alteration	no alteration	no alteration	no alteration	no alteration	no alteration	no alteration	no alteration	no alteration	no alteration	no alteration	no alteration	no alteration	no alteration	no alteration	no alteration	no alteration	no alteration	no alteration	no alteration	no alteration	no alteration
prad_broad	P04-2641	P04-2641	1	no alteration	no alteration	no alteration	no alteration	no alteration	no alteration	no alteration	no alteration	no alteration	no alteration	no alteration	no alteration	no alteration	no alteration	no alteration	no alteration	no alteration	no alteration	no alteration	no alteration	no alteration	no alteration	no alteration	no alteration	no alteration	no alteration	no alteration	no alteration	no alteration	no alteration	no alteration	no alteration	no alteration	no alteration	no alteration	no alteration	no alteration	no alteration	no alteration	no alteration	no alteration	no alteration	no alteration	no alteration	P753L	no alteration
prad_broad	P04-594	P04-594	1	no alteration	no alteration	no alteration	no alteration	no alteration	no alteration	no alteration	no alteration	no alteration	no alteration	no alteration	no alteration	no alteration	no alteration	no alteration	no alteration	no alteration	no alteration	no alteration	A4E	no alteration	no alteration	no alteration	no alteration	no alteration	no alteration	no alteration	no alteration	no alteration	no alteration	no alteration	no alteration	no alteration	no alteration	no alteration	no alteration	no alteration	no alteration	no alteration	no alteration	no alteration	no alteration	no alteration	no alteration	no alteration	no alteration
prad_broad	P05-2594	P05-2594	1	no alteration	no alteration	no alteration	no alteration	no alteration	no alteration	no alteration	no alteration	no alteration	no alteration	no alteration	no alteration	no alteration	no alteration	no alteration	no alteration	no alteration	no alteration	no alteration	no alteration	no alteration	no alteration	no alteration	no alteration	no alteration	no alteration	no alteration	no alteration	no alteration	no alteration	no alteration	no alteration	no alteration	no alteration	no alteration	no alteration	no alteration	no alteration	no alteration	no alteration	no alteration	no alteration	no alteration	no alteration	no alteration	no alteration
prad_broad	P05-3436	P05-3436	1	no alteration	no alteration	no alteration	no alteration	no alteration	no alteration	no alteration	no alteration	no alteration	no alteration	no alteration	no alteration	no alteration	no alteration	no alteration	no alteration	no alteration	no alteration	no alteration	no alteration	no alteration	no alteration	no alteration	no alteration	no alteration	no alteration	no alteration	no alteration	no alteration	no alteration	no alteration	no alteration	no alteration	no alteration	no alteration	no alteration	no alteration	no alteration	no alteration	no alteration	no alteration	no alteration	no alteration	no alteration	no alteration	no alteration
prad_broad	P05-3852	P05-3852	1	no alteration	no alteration	no alteration	no alteration	no alteration	no alteration	no alteration	no alteration	no alteration	no alteration	no alteration	no alteration	no alteration	no alteration	no alteration	no alteration	no alteration	no alteration	no alteration	no alteration	no alteration	no alteration	no alteration	no alteration	no alteration	no alteration	HOMDEL	no alteration	no alteration	no alteration	no alteration	no alteration	no alteration	no alteration	no alteration	no alteration	no alteration	no alteration	no alteration	no alteration	no alteration	no alteration	no alteration	no alteration	no alteration	no alteration
prad_broad	P05-620	P05-620	1	no alteration	no alteration	no alteration	no alteration	no alteration	no alteration	no alteration	no alteration	no alteration	no alteration	no alteration	no alteration	no alteration	no alteration	no alteration	no alteration	no alteration	no alteration	no alteration	no alteration	no alteration	no alteration	no alteration	no alteration	no alteration	no alteration	no alteration	no alteration	no alteration	no alteration	no alteration	no alteration	no alteration	no alteration	no alteration	no alteration	no alteration	no alteration	no alteration	no alteration	no alteration	no alteration	no alteration	no alteration	no alteration	no alteration
prad_broad	P06-1125	P06-1125	1	no alteration	no alteration	E17K (driver)	no alteration	no alteration	no alteration	no alteration	no alteration	no alteration	no alteration	no alteration	no alteration	no alteration	no alteration	no alteration	no alteration	no alteration	no alteration	no alteration	no alteration	no alteration	no alteration	no alteration	no alteration	no alteration	no alteration	no alteration	no alteration	no alteration	no alteration	no alteration	no alteration	no alteration	no alteration	no alteration	no alteration	no alteration	no alteration	no alteration	no alteration	no alteration	no alteration	no alteration	no alteration	no alteration	no alteration
prad_broad	P07-360	P07-360	1	no alteration	no alteration	no alteration	no alteration	no alteration	no alteration	no alteration	no alteration	no alteration	no alteration	no alteration	no alteration	no alteration	no alteration	AMP	no alteration	no alteration	no alteration	no alteration	no alteration	no alteration	no alteration	no alteration	no alteration	no alteration	no alteration	no alteration	no alteration	no alteration	no alteration	no alteration	no alteration	no alteration	no alteration	no alteration	no alteration	no alteration	no alteration	no alteration	no alteration	no alteration	no alteration	no alteration	no alteration	no alteration	no alteration
prad_broad	P07-837	P07-837	1	no alteration	no alteration	no alteration	no alteration	no alteration	no alteration	no alteration	no alteration	no alteration	no alteration	no alteration	no alteration	no alteration	no alteration	no alteration	no alteration	no alteration	no alteration	no alteration	no alteration	no alteration	no alteration	no alteration	no alteration	no alteration	no alteration	no alteration	no alteration	no alteration	no alteration	no alteration	no alteration	no alteration	no alteration	no alteration	no alteration	no alteration	no alteration	no alteration	no alteration	no alteration	no alteration	no alteration	no alteration	no alteration	no alteration
prad_broad	P09-1580	P09-1580	1	no alteration	no alteration	no alteration	no alteration	no alteration	no alteration	no alteration	no alteration	no alteration	no alteration	no alteration	no alteration	no alteration	no alteration	no alteration	no alteration	no alteration	no alteration	no alteration	no alteration	no alteration	no alteration	no alteration	no alteration	no alteration	no alteration	no alteration	no alteration	no alteration	no alteration	no alteration	no alteration	no alteration	no alteration	no alteration	no alteration	no alteration	no alteration	no alteration	no alteration	no alteration	no alteration	no alteration	no alteration	no alteration	no alteration
prad_broad	PR-00-1165	PR-00-1165	1	no alteration	no alteration	no alteration	no alteration	no alteration	no alteration	no alteration	no alteration	no alteration	no alteration	no alteration	no alteration	no alteration	R243Q	no alteration	no alteration	no alteration	no alteration	no alteration	no alteration	no alteration	no alteration	no alteration	no alteration	no alteration	no alteration	no alteration	no alteration	no alteration	no alteration	no alteration	no alteration	Q166*	no alteration	no alteration	no alteration	no alteration	no alteration	no alteration	no alteration	no alteration	no alteration	no alteration	no alteration	no alteration	no alteration
prad_broad	PR-01-2554	PR-01-2554	1	no alteration	no alteration	no alteration	no alteration	no alteration	no alteration	no alteration	no alteration	no alteration	no alteration	no alteration	no alteration	no alteration	no alteration	no alteration	no alteration	no alteration	no alteration	no alteration	no alteration	no alteration	no alteration	no alteration	no alteration	no alteration	no alteration	no alteration	no alteration	no alteration	no alteration	no alteration	no alteration	no alteration	no alteration	no alteration	no alteration	no alteration	no alteration	R120S	no alteration	no alteration	no alteration	no alteration	no alteration	no alteration	no alteration
prad_broad	PR-02-1899	PR-02-1899	1	no alteration	no alteration	no alteration	no alteration	no alteration	no alteration	no alteration	no alteration	no alteration	N1151D	no alteration	no alteration	no alteration	no alteration	no alteration	no alteration	no alteration	no alteration	no alteration	no alteration	no alteration	no alteration	no alteration	no alteration	no alteration	no alteration	no alteration	no alteration	no alteration	no alteration	no alteration	no alteration	no alteration	no alteration	no alteration	no alteration	no alteration	no alteration	no alteration	no alteration	no alteration	no alteration	no alteration	no alteration	no alteration	no alteration
prad_broad	PR-03-870	PR-03-870	1	no alteration	no alteration	no alteration	no alteration	no alteration	no alteration	no alteration	no alteration	no alteration	no alteration	no alteration	no alteration	no alteration	no alteration	no alteration	no alteration	no alteration	no alteration	no alteration	no alteration	no alteration	no alteration	no alteration	no alteration	no alteration	no alteration	no alteration	no alteration	no alteration	no alteration	no alteration	no alteration	no alteration	no alteration	no alteration	no alteration	no alteration	no alteration	no alteration	no alteration	no alteration	no alteration	no alteration	no alteration	no alteration	no alteration
prad_broad	PR-04-194	PR-04-194	1	no alteration	no alteration	no alteration	no alteration	no alteration	no alteration	no alteration	no alteration	no alteration	no alteration	no alteration	no alteration	no alteration	no alteration	no alteration	no alteration	no alteration	no alteration	no alteration	no alteration	no alteration	no alteration	no alteration	no alteration	no alteration	no alteration	no alteration	no alteration	no alteration	no alteration	no alteration	no alteration	no alteration	no alteration	no alteration	no alteration	no alteration	no alteration	no alteration	no alteration	no alteration	no alteration	no alteration	no alteration	no alteration	no alteration
prad_broad	PR-04-3113	PR-04-3113	1	no alteration	no alteration	no alteration	no alteration	no alteration	no alteration	no alteration	no alteration	no alteration	no alteration	no alteration	no alteration	no alteration	no alteration	no alteration	no alteration	no alteration	no alteration	no alteration	no alteration	no alteration	no alteration	no alteration	no alteration	no alteration	no alteration	no alteration	no alteration	no alteration	no alteration	no alteration	no alteration	no alteration	no alteration	no alteration	no alteration	no alteration	no alteration	no alteration	no alteration	no alteration	no alteration	no alteration	no alteration	Q673H	no alteration
prad_broad	PR-05-3440	PR-05-3440	1	no alteration	no alteration	no alteration	no alteration	no alteration	no alteration	no alteration	no alteration	no alteration	no alteration	no alteration	no alteration	no alteration	no alteration	no alteration	no alteration	no alteration	no alteration	no alteration	no alteration	no alteration	no alteration	no alteration	no alteration	no alteration	no alteration	no alteration	no alteration	no alteration	no alteration	no alteration	no alteration	no alteration	no alteration	no alteration	no alteration	no alteration	no alteration	no alteration	no alteration	no alteration	no alteration	no alteration	no alteration	no alteration	no alteration
prad_broad	PR-06-1749	PR-06-1749	1	AMP (driver)	no alteration	no alteration	no alteration	no alteration	no alteration	no alteration	no alteration	no alteration	no alteration	no alteration	no alteration	AMP	no alteration	no alteration	no alteration	no alteration	no alteration	no alteration	no alteration	no alteration	no alteration	no alteration	no alteration	no alteration	no alteration	G105A	no alteration	no alteration	no alteration	no alteration	no alteration	no alteration	no alteration	no alteration	no alteration	no alteration	no alteration	no alteration	no alteration	no alteration	AMP	no alteration	no alteration	no alteration	no alteration
prad_broad	PR-09-2517	PR-09-2517	1	no alteration	no alteration	no alteration	no alteration	no alteration	no alteration	no alteration	no alteration	no alteration	no alteration	no alteration	no alteration	no alteration	no alteration	no alteration	no alteration	R20C	no alteration	no alteration	I161V	no alteration	no alteration	no alteration	no alteration	no alteration	no alteration	no alteration	no alteration	no alteration	no alteration	no alteration	no alteration	no alteration	no alteration	no alteration	no alteration	no alteration	no alteration	no alteration	no alteration	no alteration	no alteration	no alteration	no alteration	no alteration	no alteration
prad_broad	PR-09-2744	PR-09-2744	1	no alteration	no alteration	no alteration	no alteration	no alteration	no alteration	no alteration	no alteration	no alteration	no alteration	no alteration	no alteration	no alteration	no alteration	no alteration	no alteration	no alteration	no alteration	no alteration	no alteration	no alteration	no alteration	no alteration	no alteration	no alteration	no alteration	no alteration	no alteration	no alteration	no alteration	no alteration	no alteration	no alteration	no alteration	no alteration	no alteration	no alteration	no alteration	no alteration	no alteration	no alteration	no alteration	no alteration	no alteration	no alteration	no alteration
prad_broad	PR-09-2767	PR-09-2767	1	no alteration	no alteration	no alteration	no alteration	no alteration	no alteration	no alteration	no alteration	no alteration	no alteration	no alteration	no alteration	no alteration	no alteration	no alteration	no alteration	no alteration	no alteration	no alteration	no alteration	no alteration	no alteration	no alteration	no alteration	no alteration	no alteration	no alteration	no alteration	no alteration	no alteration	no alteration	no alteration	no alteration	no alteration	no alteration	no alteration	no alteration	no alteration	no alteration	M1?	no alteration	no alteration	no alteration	no alteration	no alteration	no alteration
prad_broad	PR-09-5446	PR-09-5446	1	no alteration	no alteration	no alteration	no alteration	no alteration	no alteration	no alteration	no alteration	no alteration	no alteration	no alteration	no alteration	no alteration	no alteration	no alteration	no alteration	no alteration	no alteration	no alteration	no alteration	no alteration	no alteration	no alteration	no alteration	no alteration	no alteration	no alteration	no alteration	no alteration	no alteration	no alteration	no alteration	no alteration	no alteration	no alteration	no alteration	no alteration	no alteration	no alteration	no alteration	no alteration	no alteration	no alteration	no alteration	no alteration	no alteration
prad_broad	PR-09-5702	PR-09-5702	1	no alteration	no alteration	no alteration	no alteration	no alteration	no alteration	no alteration	no alteration	no alteration	no alteration	no alteration	no alteration	no alteration	no alteration	no alteration	no alteration	G5R	no alteration	no alteration	no alteration	no alteration	no alteration	no alteration	no alteration	no alteration	no alteration	no alteration	no alteration	no alteration	no alteration	no alteration	no alteration	no alteration	no alteration	no alteration	no alteration	no alteration	no alteration	no alteration	no alteration	no alteration	no alteration	no alteration	no alteration	no alteration	no alteration
prad_broad	PR-1024	PR-1024	1	no alteration	no alteration	no alteration	no alteration	no alteration	no alteration	no alteration	no alteration	no alteration	no alteration	no alteration	no alteration	no alteration	no alteration	no alteration	no alteration	no alteration	no alteration	no alteration	no alteration	no alteration	no alteration	no alteration	no alteration	no alteration	no alteration	no alteration	no alteration	no alteration	no alteration	no alteration	no alteration	no alteration	no alteration	no alteration	no alteration	no alteration	no alteration	no alteration	no alteration	no alteration	no alteration	no alteration	no alteration	no alteration	no alteration
prad_broad	PR-2661	PR-2661	1	no alteration	no alteration	no alteration	no alteration	no alteration	no alteration	no alteration	no alteration	no alteration	no alteration	no alteration	no alteration	no alteration	no alteration	no alteration	no alteration	no alteration	no alteration	no alteration	no alteration	no alteration	no alteration	no alteration	no alteration	no alteration	no alteration	no alteration	no alteration	no alteration	no alteration	no alteration	no alteration	no alteration	no alteration	no alteration	no alteration	no alteration	no alteration	no alteration	no alteration	no alteration	no alteration	no alteration	no alteration	no alteration	no alteration
prad_broad	PR-2682	PR-2682	1	no alteration	no alteration	no alteration	no alteration	no alteration	no alteration	no alteration	no alteration	no alteration	no alteration	no alteration	no alteration	no alteration	no alteration	no alteration	no alteration	no alteration	no alteration	no alteration	no alteration	no alteration	no alteration	no alteration	no alteration	no alteration	no alteration	no alteration	no alteration	no alteration	no alteration	no alteration	no alteration	no alteration	no alteration	no alteration	no alteration	no alteration	no alteration	no alteration	no alteration	no alteration	no alteration	no alteration	no alteration	no alteration	no alteration
prad_broad	PR-2740	PR-2740	1	no alteration	no alteration	no alteration	no alteration	no alteration	no alteration	no alteration	no alteration	no alteration	no alteration	no alteration	no alteration	no alteration	no alteration	no alteration	no alteration	no alteration	no alteration	no alteration	no alteration	no alteration	no alteration	no alteration	no alteration	no alteration	no alteration	no alteration	no alteration	no alteration	no alteration	no alteration	no alteration	no alteration	no alteration	no alteration	no alteration	no alteration	no alteration	no alteration	no alteration	no alteration	no alteration	no alteration	no alteration	no alteration	no alteration
prad_cpcg_2017	P07-4941	P07-4941	1	no alteration	no alteration	no alteration	no alteration	R323H	no alteration	no alteration	no alteration	no alteration	no alteration	no alteration	no alteration	no alteration	no alteration	no alteration	no alteration	no alteration	no alteration	no alteration	no alteration	no alteration	no alteration	no alteration	no alteration	no alteration	no alteration	no alteration	no alteration	no alteration	no alteration	no alteration	no alteration	no alteration	no alteration	no alteration	no alteration	no alteration	no alteration	no alteration	no alteration	no alteration	no alteration	no alteration	no alteration	no alteration	no alteration
prad_cpcg_2017	PR-03-3125	PR-03-3125	1	no alteration	no alteration	no alteration	no alteration	no alteration	no alteration	no alteration	no alteration	no alteration	no alteration	no alteration	no alteration	no alteration	no alteration	no alteration	no alteration	no alteration	no alteration	no alteration	no alteration	no alteration	no alteration	no alteration	no alteration	no alteration	no alteration	no alteration	no alteration	no alteration	no alteration	R300C	no alteration	no alteration	no alteration	no alteration	no alteration	no alteration	no alteration	no alteration	no alteration	no alteration	no alteration	no alteration	no alteration	no alteration	no alteration
prad_cpcg_2017	PR-08-4154	PR-08-4154	1	no alteration	no alteration	no alteration	no alteration	no alteration	no alteration	no alteration	no alteration	no alteration	no alteration	no alteration	no alteration	no alteration	no alteration	no alteration	no alteration	no alteration	no alteration	no alteration	no alteration	no alteration	no alteration	no alteration	no alteration	no alteration	no alteration	no alteration	no alteration	no alteration	no alteration	no alteration	no alteration	no alteration	no alteration	no alteration	no alteration	no alteration	no alteration	no alteration	no alteration	no alteration	no alteration	no alteration	no alteration	no alteration	no alteration
prad_cpcg_2017	TCGA-EJ-5505-01	TCGA-EJ-5505	1	no alteration	no alteration	no alteration	no alteration	no alteration	no alteration	no alteration	no alteration	no alteration	L133R	no alteration	no alteration	no alteration	no alteration	no alteration	no alteration	no alteration	no alteration	no alteration	no alteration	no alteration	no alteration	no alteration	no alteration	no alteration	no alteration	no alteration	no alteration	no alteration	no alteration	no alteration	no alteration	no alteration	no alteration	no alteration	no alteration	no alteration	no alteration	no alteration	no alteration	no alteration	no alteration	no alteration	no alteration	no alteration	no alteration
prad_cpcg_2017	TCGA-EJ-5530-01	TCGA-EJ-5530	1	no alteration	no alteration	E17K (driver)	no alteration	no alteration	no alteration	no alteration	no alteration	no alteration	no alteration	no alteration	no alteration	no alteration	no alteration	no alteration	no alteration	no alteration	no alteration	no alteration	no alteration	no alteration	no alteration	no alteration	no alteration	no alteration	no alteration	no alteration	no alteration	no alteration	no alteration	no alteration	no alteration	no alteration	no alteration	no alteration	no alteration	no alteration	no alteration	no alteration	no alteration	no alteration	no alteration	no alteration	no alteration	no alteration	no alteration
prad_cpcg_2017	TCGA-G9-6371-01	TCGA-G9-6371	1	no alteration	no alteration	no alteration	no alteration	no alteration	no alteration	no alteration	no alteration	no alteration	no alteration	no alteration	no alteration	no alteration	no alteration	no alteration	no alteration	no alteration	no alteration	no alteration	no alteration	no alteration	no alteration	no alteration	no alteration	no alteration	no alteration	no alteration	no alteration	no alteration	no alteration	no alteration	no alteration	no alteration	no alteration	no alteration	no alteration	no alteration	no alteration	no alteration	no alteration	no alteration	no alteration	no alteration	no alteration	no alteration	no alteration
prad_cpcg_2017	TCGA-G9-6379-01	TCGA-G9-6379	1	no alteration	no alteration	no alteration	no alteration	no alteration	no alteration	no alteration	no alteration	no alteration	no alteration	no alteration	no alteration	no alteration	no alteration	no alteration	no alteration	no alteration	no alteration	no alteration	no alteration	no alteration	no alteration	no alteration	no alteration	no alteration	no alteration	no alteration	no alteration	no alteration	no alteration	no alteration	no alteration	no alteration	no alteration	no alteration	no alteration	no alteration	no alteration	no alteration	no alteration	no alteration	no alteration	no alteration	no alteration	no alteration	no alteration
prad_cpcg_2017	TCGA-G9-7519-01	TCGA-G9-7519	1	no alteration	no alteration	no alteration	no alteration	no alteration	no alteration	no alteration	no alteration	no alteration	no alteration	no alteration	no alteration	no alteration	no alteration	no alteration	no alteration	no alteration	no alteration	no alteration	no alteration	no alteration	no alteration	no alteration	no alteration	no alteration	no alteration	no alteration	no alteration	no alteration	no alteration	no alteration	no alteration	no alteration	no alteration	no alteration	no alteration	no alteration	no alteration	no alteration	no alteration	no alteration	no alteration	no alteration	no alteration	no alteration	no alteration
prad_cpcg_2017	TCGA-J4-A83K-01	TCGA-J4-A83K	1	no alteration	no alteration	no alteration	no alteration	no alteration	no alteration	no alteration	no alteration	no alteration	no alteration	no alteration	no alteration	no alteration	no alteration	no alteration	no alteration	no alteration	no alteration	no alteration	no alteration	no alteration	no alteration	no alteration	no alteration	no alteration	no alteration	no alteration	no alteration	no alteration	no alteration	no alteration	no alteration	no alteration	no alteration	no alteration	no alteration	no alteration	no alteration	no alteration	no alteration	no alteration	no alteration	no alteration	no alteration	no alteration	no alteration
prad_cpcg_2017	TCGA-QU-A6IM-01	TCGA-QU-A6IM	1	no alteration	no alteration	no alteration	no alteration	no alteration	no alteration	no alteration	no alteration	no alteration	no alteration	no alteration	no alteration	no alteration	no alteration	no alteration	no alteration	no alteration	no alteration	no alteration	no alteration	no alteration	no alteration	no alteration	no alteration	no alteration	no alteration	no alteration	no alteration	no alteration	no alteration	no alteration	no alteration	no alteration	no alteration	no alteration	no alteration	no alteration	no alteration	no alteration	no alteration	no alteration	no alteration	no alteration	no alteration	no alteration	no alteration
prad_cpcg_2017	TCGA-QU-A6IP-01	TCGA-QU-A6IP	1	no alteration	no alteration	no alteration	no alteration	no alteration	no alteration	no alteration	no alteration	no alteration	no alteration	no alteration	no alteration	no alteration	no alteration	no alteration	no alteration	no alteration	no alteration	no alteration	no alteration	no alteration	no alteration	no alteration	no alteration	no alteration	no alteration	no alteration	no alteration	no alteration	no alteration	no alteration	no alteration	no alteration	no alteration	no alteration	no alteration	no alteration	no alteration	no alteration	no alteration	no alteration	no alteration	no alteration	no alteration	no alteration	no alteration
prad_cpcg_2017	PR-2740-Tumor	PR-2740	1	no alteration	no alteration	no alteration	no alteration	no alteration	no alteration	no alteration	no alteration	no alteration	no alteration	no alteration	no alteration	no alteration	no alteration	no alteration	no alteration	no alteration	no alteration	no alteration	no alteration	no alteration	no alteration	no alteration	no alteration	no alteration	no alteration	no alteration	no alteration	no alteration	no alteration	no alteration	no alteration	no alteration	no alteration	no alteration	no alteration	no alteration	no alteration	no alteration	no alteration	no alteration	no alteration	no alteration	no alteration	no alteration	no alteration
prad_cpcg_2017	P09-2497-Tumor	P09-2497	1	no alteration	no alteration	no alteration	no alteration	no alteration	no alteration	no alteration	no alteration	no alteration	no alteration	no alteration	no alteration	no alteration	no alteration	no alteration	no alteration	no alteration	no alteration	no alteration	no alteration	no alteration	no alteration	no alteration	no alteration	no alteration	no alteration	no alteration	no alteration	no alteration	no alteration	no alteration	no alteration	no alteration	no alteration	no alteration	no alteration	no alteration	no alteration	no alteration	no alteration	no alteration	no alteration	no alteration	no alteration	no alteration	no alteration
prad_cpcg_2017	PR-09-2517-Tumor	PR-09-2517	1	no alteration	no alteration	no alteration	no alteration	no alteration	no alteration	no alteration	no alteration	no alteration	no alteration	no alteration	no alteration	no alteration	no alteration	no alteration	no alteration	R20C	no alteration	no alteration	no alteration	no alteration	no alteration	no alteration	no alteration	no alteration	no alteration	no alteration	no alteration	no alteration	no alteration	no alteration	no alteration	no alteration	no alteration	no alteration	no alteration	no alteration	no alteration	no alteration	no alteration	no alteration	no alteration	no alteration	no alteration	no alteration	no alteration
prad_cpcg_2017	P05-2594-Tumor	P05-2594	1	no alteration	no alteration	no alteration	no alteration	no alteration	no alteration	no alteration	no alteration	no alteration	no alteration	no alteration	no alteration	no alteration	no alteration	no alteration	no alteration	no alteration	no alteration	no alteration	no alteration	no alteration	no alteration	no alteration	no alteration	no alteration	no alteration	no alteration	no alteration	no alteration	no alteration	no alteration	no alteration	no alteration	no alteration	no alteration	no alteration	no alteration	no alteration	no alteration	no alteration	no alteration	no alteration	no alteration	no alteration	no alteration	no alteration
prad_cpcg_2017	PR-09-5446-Tumor	PR-09-5446	1	no alteration	no alteration	no alteration	no alteration	no alteration	no alteration	no alteration	no alteration	no alteration	no alteration	no alteration	no alteration	no alteration	no alteration	no alteration	no alteration	no alteration	no alteration	no alteration	no alteration	no alteration	no alteration	no alteration	no alteration	no alteration	no alteration	no alteration	no alteration	no alteration	no alteration	no alteration	no alteration	no alteration	no alteration	no alteration	no alteration	no alteration	no alteration	no alteration	no alteration	no alteration	no alteration	no alteration	no alteration	no alteration	no alteration
prad_cpcg_2017	PR-09-5702-Tumor	PR-09-5702	1	no alteration	no alteration	no alteration	no alteration	no alteration	no alteration	no alteration	no alteration	no alteration	no alteration	no alteration	no alteration	no alteration	no alteration	no alteration	no alteration	G5R	no alteration	no alteration	no alteration	no alteration	no alteration	no alteration	no alteration	no alteration	no alteration	no alteration	no alteration	no alteration	no alteration	no alteration	no alteration	no alteration	no alteration	no alteration	no alteration	no alteration	no alteration	no alteration	no alteration	no alteration	no alteration	no alteration	no alteration	no alteration	no alteration
prad_cpcg_2017	PR-00-1165-Tumor	PR-00-1165	1	no alteration	no alteration	no alteration	no alteration	no alteration	no alteration	no alteration	no alteration	no alteration	no alteration	no alteration	no alteration	no alteration	R243Q	no alteration	no alteration	no alteration	no alteration	no alteration	no alteration	no alteration	no alteration	no alteration	no alteration	no alteration	no alteration	no alteration	no alteration	no alteration	no alteration	no alteration	no alteration	no alteration	no alteration	no alteration	no alteration	no alteration	no alteration	no alteration	no alteration	no alteration	no alteration	no alteration	no alteration	no alteration	no alteration
prad_cpcg_2017	CPCG0099-F1	CPCG0099-F1	1	no alteration	no alteration	no alteration	no alteration	no alteration	no alteration	no alteration	no alteration	no alteration	no alteration	no alteration	no alteration	no alteration	no alteration	no alteration	no alteration	no alteration	no alteration	no alteration	no alteration	no alteration	no alteration	no alteration	no alteration	no alteration	no alteration	no alteration	no alteration	no alteration	no alteration	no alteration	no alteration	no alteration	no alteration	no alteration	no alteration	no alteration	no alteration	no alteration	no alteration	D324E	no alteration	no alteration	no alteration	no alteration	no alteration
prad_cpcg_2017	CPCG0206-F1	CPCG0206-F1	1	no alteration	no alteration	no alteration	no alteration	no alteration	no alteration	no alteration	no alteration	no alteration	no alteration	no alteration	no alteration	no alteration	no alteration	no alteration	no alteration	no alteration	no alteration	no alteration	no alteration	no alteration	no alteration	no alteration	no alteration	no alteration	no alteration	no alteration	no alteration	no alteration	no alteration	no alteration	no alteration	no alteration	no alteration	no alteration	no alteration	no alteration	no alteration	no alteration	no alteration	no alteration	no alteration	no alteration	no alteration	no alteration	no alteration
prad_cpcg_2017	CPCG0210-F1	CPCG0210-F1	1	no alteration	no alteration	no alteration	no alteration	no alteration	no alteration	no alteration	no alteration	no alteration	no alteration	no alteration	no alteration	no alteration	no alteration	no alteration	no alteration	no alteration	no alteration	no alteration	no alteration	no alteration	no alteration	no alteration	no alteration	no alteration	no alteration	no alteration	no alteration	no alteration	no alteration	no alteration	no alteration	no alteration	no alteration	no alteration	no alteration	no alteration	no alteration	no alteration	no alteration	no alteration	no alteration	no alteration	no alteration	no alteration	no alteration
prad_cpcg_2017	CPCG0211-F1	CPCG0211-F1	1	no alteration	no alteration	no alteration	no alteration	no alteration	no alteration	no alteration	no alteration	no alteration	no alteration	no alteration	no alteration	no alteration	no alteration	no alteration	no alteration	no alteration	no alteration	no alteration	no alteration	no alteration	no alteration	no alteration	no alteration	no alteration	no alteration	no alteration	no alteration	no alteration	no alteration	no alteration	no alteration	no alteration	no alteration	no alteration	no alteration	no alteration	no alteration	no alteration	no alteration	no alteration	no alteration	no alteration	no alteration	no alteration	no alteration
prad_cpcg_2017	CPCG0249-F1	CPCG0249-F1	1	no alteration	no alteration	no alteration	no alteration	no alteration	no alteration	no alteration	no alteration	no alteration	no alteration	no alteration	no alteration	no alteration	no alteration	no alteration	no alteration	no alteration	no alteration	no alteration	no alteration	no alteration	no alteration	no alteration	no alteration	no alteration	no alteration	no alteration	no alteration	no alteration	no alteration	no alteration	no alteration	no alteration	no alteration	no alteration	no alteration	no alteration	no alteration	no alteration	no alteration	no alteration	no alteration	no alteration	no alteration	no alteration	P147L
prad_cpcg_2017	CPCG0266-F1	CPCG0266-F1	1	no alteration	no alteration	no alteration	no alteration	no alteration	no alteration	no alteration	no alteration	no alteration	no alteration	no alteration	no alteration	no alteration	no alteration	no alteration	no alteration	no alteration	no alteration	no alteration	no alteration	no alteration	no alteration	no alteration	no alteration	no alteration	no alteration	no alteration	no alteration	no alteration	no alteration	no alteration	no alteration	no alteration	no alteration	no alteration	no alteration	no alteration	no alteration	no alteration	no alteration	no alteration	no alteration	no alteration	no alteration	no alteration	no alteration
prad_cpcg_2017	CPCG0345-F1	CPCG0345-F1	1	no alteration	no alteration	no alteration	no alteration	no alteration	no alteration	no alteration	no alteration	no alteration	no alteration	no alteration	no alteration	no alteration	no alteration	no alteration	no alteration	no alteration	no alteration	no alteration	no alteration	no alteration	no alteration	no alteration	no alteration	no alteration	no alteration	no alteration	no alteration	no alteration	no alteration	no alteration	no alteration	no alteration	no alteration	no alteration	no alteration	no alteration	no alteration	no alteration	no alteration	no alteration	no alteration	no alteration	no alteration	no alteration	no alteration
prad_cpcg_2017	CPCG0374-F1	CPCG0374-F1	1	no alteration	no alteration	no alteration	no alteration	no alteration	no alteration	no alteration	no alteration	no alteration	no alteration	no alteration	no alteration	no alteration	no alteration	no alteration	no alteration	no alteration	no alteration	no alteration	no alteration	no alteration	no alteration	no alteration	no alteration	no alteration	no alteration	no alteration	no alteration	no alteration	no alteration	no alteration	no alteration	no alteration	no alteration	no alteration	no alteration	no alteration	no alteration	no alteration	no alteration	no alteration	no alteration	no alteration	no alteration	no alteration	no alteration
prad_cpcg_2017	CPCG0388-F1	CPCG0388-F1	1	no alteration	no alteration	no alteration	no alteration	no alteration	no alteration	no alteration	no alteration	no alteration	no alteration	no alteration	no alteration	no alteration	no alteration	no alteration	no alteration	no alteration	no alteration	no alteration	no alteration	no alteration	no alteration	no alteration	no alteration	no alteration	no alteration	no alteration	no alteration	no alteration	no alteration	no alteration	no alteration	no alteration	no alteration	no alteration	no alteration	no alteration	no alteration	no alteration	no alteration	no alteration	no alteration	no alteration	no alteration	no alteration	no alteration
prad_cpcg_2017	CPCG0409-F1	CPCG0409-F1	1	no alteration	no alteration	no alteration	no alteration	no alteration	no alteration	no alteration	no alteration	no alteration	no alteration	no alteration	no alteration	no alteration	no alteration	no alteration	no alteration	no alteration	no alteration	no alteration	no alteration	no alteration	no alteration	no alteration	no alteration	no alteration	no alteration	no alteration	no alteration	no alteration	no alteration	no alteration	no alteration	G348R	no alteration	no alteration	no alteration	no alteration	no alteration	no alteration	no alteration	no alteration	no alteration	no alteration	no alteration	no alteration	no alteration
prad_cpcg_2017	PR-STID0000002682	PR-STID0000002682	1	no alteration	no alteration	no alteration	no alteration	no alteration	no alteration	no alteration	no alteration	no alteration	no alteration	no alteration	no alteration	no alteration	no alteration	no alteration	no alteration	no alteration	no alteration	no alteration	no alteration	no alteration	no alteration	no alteration	no alteration	no alteration	no alteration	no alteration	no alteration	no alteration	no alteration	no alteration	no alteration	no alteration	no alteration	no alteration	no alteration	no alteration	no alteration	no alteration	no alteration	no alteration	no alteration	no alteration	no alteration	no alteration	no alteration
prad_fhcrc	00-010K_LIVER	00-010	1	X678_splice	no alteration	no alteration	no alteration	no alteration	no alteration	no alteration	no alteration	no alteration	K231Nfs*5	no alteration	no alteration	no alteration	R884Q	no alteration	no alteration	no alteration	no alteration	no alteration	no alteration	no alteration	no alteration	no alteration	no alteration	no alteration	no alteration	no alteration	no alteration	no alteration	no alteration	no alteration	no alteration	G135S	no alteration	no alteration	no alteration	no alteration	no alteration	no alteration	no alteration	X526_splice	no alteration	no alteration	I132F	no alteration	no alteration
prad_fhcrc	00-010L_LN	00-010	1	X678_splice, AMP (driver)	no alteration	no alteration	no alteration	no alteration	no alteration	no alteration	no alteration	no alteration	no alteration	no alteration	no alteration	AMP	R884Q	no alteration	no alteration	no alteration	no alteration	no alteration	no alteration	no alteration	no alteration	no alteration	no alteration	no alteration	no alteration	no alteration	no alteration	no alteration	no alteration	no alteration	no alteration	G135S	no alteration	no alteration	no alteration	no alteration	no alteration	no alteration	no alteration	X526_splice	no alteration	no alteration	I132F	no alteration	no alteration
prad_fhcrc	00-010M_LN	00-010	1	X678_splice	no alteration	no alteration	no alteration	no alteration	no alteration	no alteration	no alteration	no alteration	no alteration	no alteration	no alteration	no alteration	R884Q	no alteration	no alteration	no alteration	no alteration	no alteration	no alteration	no alteration	no alteration	no alteration	no alteration	no alteration	no alteration	HOMDEL	no alteration	no alteration	no alteration	no alteration	no alteration	G135S	no alteration	no alteration	no alteration	no alteration	no alteration	no alteration	no alteration	X526_splice	no alteration	no alteration	I132F	no alteration	no alteration
prad_fhcrc	00-010N_PROSTATE	00-010	1	X678_splice, AMP (driver)	no alteration	no alteration	no alteration	no alteration	no alteration	no alteration	no alteration	no alteration	no alteration	no alteration	no alteration	AMP	no alteration	no alteration	no alteration	no alteration	no alteration	no alteration	no alteration	no alteration	no alteration	no alteration	no alteration	no alteration	no alteration	HOMDEL	no alteration	HOMDEL	no alteration	no alteration	no alteration	no alteration	no alteration	no alteration	no alteration	no alteration	no alteration	no alteration	no alteration	X526_splice	no alteration	no alteration	I132F	no alteration	no alteration
prad_fhcrc	00-090B2_LN	00-090	1	no alteration	HOMDEL (driver)	no alteration	no alteration	HOMDEL	no alteration	no alteration	no alteration	HOMDEL	no alteration	no alteration	no alteration	HOMDEL	no alteration	no alteration	no alteration	HOMDEL	no alteration	no alteration	no alteration	no alteration	no alteration	HOMDEL	no alteration	HOMDEL	HOMDEL	HOMDEL	AMP	no alteration	no alteration	AMP	no alteration	no alteration	HOMDEL	HOMDEL	no alteration	no alteration	no alteration	HOMDEL	no alteration	no alteration	no alteration	no alteration	no alteration	no alteration	no alteration
prad_fhcrc	00-090G2_LUNG	00-090	1	no alteration	no alteration	no alteration	no alteration	no alteration	no alteration	no alteration	no alteration	no alteration	no alteration	no alteration	no alteration	AMP	no alteration	no alteration	no alteration	no alteration	no alteration	no alteration	no alteration	no alteration	no alteration	no alteration	no alteration	no alteration	no alteration	no alteration	no alteration	no alteration	no alteration	no alteration	no alteration	no alteration	no alteration	no alteration	no alteration	no alteration	no alteration	no alteration	no alteration	no alteration	no alteration	no alteration	no alteration	no alteration	no alteration
prad_fhcrc	00-090T3_LN	00-090	1	no alteration	no alteration	no alteration	no alteration	no alteration	no alteration	no alteration	no alteration	no alteration	no alteration	no alteration	no alteration	AMP	no alteration	no alteration	no alteration	no alteration	no alteration	no alteration	no alteration	no alteration	no alteration	no alteration	no alteration	no alteration	no alteration	no alteration	no alteration	no alteration	no alteration	no alteration	no alteration	no alteration	no alteration	no alteration	no alteration	no alteration	no alteration	no alteration	no alteration	no alteration	no alteration	no alteration	no alteration	no alteration	no alteration
prad_fhcrc	00-140FF_BONE	00-140	1	AMP (driver)	no alteration	no alteration	no alteration	no alteration	no alteration	no alteration	no alteration	no alteration	no alteration	no alteration	AMP	AMP	no alteration	no alteration	no alteration	no alteration	no alteration	no alteration	no alteration	AMP	no alteration	no alteration	no alteration	no alteration	no alteration	no alteration	no alteration	AMP	no alteration	no alteration	no alteration	no alteration	no alteration	no alteration	AMP	no alteration	AMP	no alteration	no alteration	no alteration	AMP	no alteration	no alteration	no alteration	no alteration
prad_fhcrc	00-140G_LIVER	00-140	1	AMP (driver)	no alteration	no alteration	no alteration	no alteration	no alteration	no alteration	AMP (driver)	no alteration	no alteration	no alteration	no alteration	AMP	no alteration	no alteration	no alteration	no alteration	no alteration	no alteration	no alteration	AMP	no alteration	no alteration	no alteration	no alteration	no alteration	no alteration	no alteration	AMP	no alteration	no alteration	no alteration	no alteration	no alteration	no alteration	no alteration	no alteration	no alteration	no alteration	no alteration	AMP	AMP	no alteration	no alteration	no alteration	AMP
prad_fhcrc	00-140J9_LN	00-140	1	AMP (driver)	no alteration	no alteration	no alteration	no alteration	no alteration	no alteration	AMP (driver)	no alteration	no alteration	no alteration	no alteration	AMP	no alteration	no alteration	no alteration	no alteration	no alteration	no alteration	no alteration	AMP	no alteration	no alteration	no alteration	no alteration	no alteration	no alteration	no alteration	no alteration	no alteration	no alteration	no alteration	no alteration	no alteration	no alteration	no alteration	no alteration	no alteration	no alteration	no alteration	no alteration	AMP	no alteration	no alteration	no alteration	no alteration
prad_fhcrc	00-140N_LN	00-140	1	AMP (driver)	no alteration	no alteration	no alteration	no alteration	no alteration	no alteration	AMP (driver)	no alteration	no alteration	no alteration	no alteration	AMP	no alteration	no alteration	no alteration	no alteration	no alteration	no alteration	no alteration	AMP	no alteration	no alteration	no alteration	no alteration	no alteration	no alteration	no alteration	no alteration	no alteration	no alteration	no alteration	no alteration	no alteration	no alteration	no alteration	no alteration	no alteration	no alteration	no alteration	no alteration	AMP	no alteration	no alteration	no alteration	no alteration
prad_fhcrc	01-087MM_BONE	01-087	1	no alteration	no alteration	no alteration	no alteration	no alteration	no alteration	no alteration	no alteration	no alteration	no alteration	no alteration	no alteration	no alteration	no alteration	no alteration	no alteration	no alteration	no alteration	no alteration	no alteration	no alteration	no alteration	no alteration	no alteration	no alteration	no alteration	no alteration	no alteration	Q25*	no alteration	no alteration	no alteration	no alteration	no alteration	no alteration	no alteration	no alteration	no alteration	no alteration	no alteration	no alteration	no alteration	no alteration	no alteration	no alteration	no alteration
prad_fhcrc	01-095C6_LIVER	01-095	1	no alteration	no alteration	no alteration	no alteration	no alteration	no alteration	no alteration	no alteration	no alteration	no alteration	no alteration	no alteration	no alteration	no alteration	no alteration	no alteration	no alteration	no alteration	no alteration	no alteration	AMP	no alteration	no alteration	no alteration	no alteration	no alteration	no alteration	no alteration	no alteration	no alteration	no alteration	no alteration	no alteration	no alteration	no alteration	no alteration	no alteration	no alteration	no alteration	no alteration	no alteration	no alteration	no alteration	no alteration	no alteration	X151_splice
prad_fhcrc	01-095N1_LN	01-095	1	no alteration	no alteration	no alteration	no alteration	no alteration	no alteration	no alteration	no alteration	no alteration	no alteration	no alteration	no alteration	no alteration	no alteration	no alteration	no alteration	no alteration	no alteration	no alteration	no alteration	no alteration	no alteration	no alteration	no alteration	no alteration	no alteration	no alteration	no alteration	no alteration	no alteration	no alteration	no alteration	no alteration	no alteration	no alteration	no alteration	no alteration	no alteration	no alteration	no alteration	no alteration	no alteration	no alteration	no alteration	no alteration	X151_splice
prad_fhcrc	01-120A1_LIVER	01-120	1	AMP (driver)	no alteration	no alteration	no alteration	no alteration	no alteration	no alteration	no alteration	no alteration	no alteration	no alteration	no alteration	AMP	no alteration	no alteration	no alteration	no alteration	no alteration	no alteration	no alteration	no alteration	no alteration	no alteration	no alteration	no alteration	no alteration	no alteration	no alteration	no alteration	no alteration	no alteration	no alteration	no alteration	no alteration	no alteration	no alteration	no alteration	no alteration	no alteration	no alteration	no alteration	no alteration	no alteration	no alteration	no alteration	no alteration
prad_fhcrc	01-120C1_LN	01-120	1	AMP (driver)	no alteration	no alteration	no alteration	no alteration	no alteration	no alteration	no alteration	no alteration	no alteration	no alteration	no alteration	AMP	no alteration	no alteration	no alteration	no alteration	no alteration	no alteration	no alteration	no alteration	no alteration	no alteration	no alteration	no alteration	no alteration	no alteration	no alteration	no alteration	no alteration	no alteration	no alteration	no alteration	no alteration	no alteration	no alteration	no alteration	no alteration	no alteration	no alteration	no alteration	no alteration	no alteration	no alteration	no alteration	no alteration
prad_fhcrc	01-181AA_BONE	01-181	1	no alteration	no alteration	no alteration	HOMDEL	no alteration	no alteration	no alteration	no alteration	no alteration	no alteration	no alteration	no alteration	no alteration	no alteration	no alteration	HOMDEL	no alteration	no alteration	no alteration	AMP	no alteration	no alteration	no alteration	no alteration	no alteration	no alteration	no alteration	no alteration	no alteration	no alteration	AMP	no alteration	no alteration	no alteration	no alteration	no alteration	no alteration	no alteration	no alteration	no alteration	no alteration	no alteration	no alteration	no alteration	no alteration	no alteration
prad_fhcrc	02-065M3_LN	02-065	1	no alteration	no alteration	no alteration	no alteration	no alteration	no alteration	no alteration	no alteration	no alteration	HOMDEL	HOMDEL	no alteration	no alteration	no alteration	no alteration	no alteration	no alteration	no alteration	no alteration	no alteration	no alteration	no alteration	no alteration	no alteration	no alteration	no alteration	HOMDEL	no alteration	no alteration	no alteration	no alteration	no alteration	no alteration	no alteration	no alteration	no alteration	no alteration	no alteration	no alteration	no alteration	no alteration	no alteration	no alteration	no alteration	no alteration	no alteration
prad_fhcrc	02-065N1_SKIN	02-065	1	AMP (driver)	no alteration	no alteration	no alteration	no alteration	no alteration	no alteration	no alteration	no alteration	no alteration	no alteration	no alteration	no alteration	no alteration	no alteration	no alteration	no alteration	no alteration	no alteration	no alteration	no alteration	no alteration	no alteration	no alteration	no alteration	no alteration	no alteration	no alteration	no alteration	no alteration	no alteration	no alteration	no alteration	no alteration	no alteration	no alteration	no alteration	no alteration	no alteration	no alteration	no alteration	no alteration	no alteration	no alteration	no alteration	no alteration
prad_fhcrc	02-083D1_LUNG	02-083	1	no alteration	no alteration	E17K (driver)	no alteration	no alteration	no alteration	no alteration	no alteration	no alteration	no alteration	no alteration	no alteration	no alteration	no alteration	no alteration	no alteration	no alteration	no alteration	no alteration	no alteration	no alteration	no alteration	no alteration	no alteration	no alteration	no alteration	no alteration	no alteration	no alteration	no alteration	no alteration	no alteration	no alteration	no alteration	no alteration	no alteration	no alteration	no alteration	no alteration	no alteration	no alteration	no alteration	no alteration	no alteration	no alteration	no alteration
prad_fhcrc	02-083E1_LN	02-083	1	no alteration	no alteration	E17K (driver)	no alteration	no alteration	no alteration	no alteration	no alteration	no alteration	no alteration	no alteration	no alteration	no alteration	no alteration	no alteration	no alteration	no alteration	no alteration	no alteration	no alteration	no alteration	no alteration	no alteration	no alteration	no alteration	no alteration	no alteration	no alteration	no alteration	no alteration	no alteration	no alteration	no alteration	no alteration	no alteration	no alteration	no alteration	no alteration	no alteration	no alteration	no alteration	no alteration	no alteration	no alteration	no alteration	no alteration
prad_fhcrc	02-142II_BONE	02-142	1	AMP (driver)	no alteration	no alteration	no alteration	no alteration	no alteration	no alteration	no alteration	no alteration	no alteration	no alteration	no alteration	AMP	no alteration	no alteration	no alteration	no alteration	no alteration	no alteration	no alteration	no alteration	no alteration	no alteration	no alteration	no alteration	no alteration	no alteration	no alteration	no alteration	no alteration	no alteration	no alteration	no alteration	no alteration	no alteration	no alteration	no alteration	no alteration	no alteration	no alteration	no alteration	no alteration	no alteration	no alteration	no alteration	no alteration
prad_fhcrc	03-027M1_LUNG	03-027	1	no alteration	no alteration	no alteration	no alteration	no alteration	no alteration	no alteration	no alteration	AMP	no alteration	no alteration	no alteration	no alteration	no alteration	no alteration	no alteration	no alteration	no alteration	no alteration	no alteration	no alteration	no alteration	no alteration	no alteration	no alteration	no alteration	no alteration	no alteration	no alteration	no alteration	no alteration	no alteration	no alteration	no alteration	no alteration	no alteration	no alteration	no alteration	no alteration	no alteration	no alteration	no alteration	no alteration	no alteration	no alteration	no alteration
prad_fhcrc	03-027P2_LIVER	03-027	1	no alteration	no alteration	no alteration	no alteration	no alteration	no alteration	no alteration	no alteration	no alteration	no alteration	no alteration	no alteration	AMP	no alteration	no alteration	no alteration	no alteration	no alteration	no alteration	no alteration	no alteration	no alteration	no alteration	no alteration	no alteration	no alteration	no alteration	no alteration	no alteration	no alteration	no alteration	no alteration	no alteration	no alteration	no alteration	no alteration	no alteration	no alteration	no alteration	no alteration	no alteration	no alteration	no alteration	no alteration	no alteration	no alteration
prad_fhcrc	03-081L_LN	03-081	1	no alteration	no alteration	no alteration	no alteration	no alteration	no alteration	no alteration	no alteration	no alteration	no alteration	no alteration	no alteration	no alteration	no alteration	no alteration	no alteration	no alteration	no alteration	no alteration	no alteration	no alteration	no alteration	no alteration	no alteration	no alteration	no alteration	no alteration	AMP	no alteration	no alteration	no alteration	no alteration	no alteration	no alteration	no alteration	no alteration	no alteration	no alteration	no alteration	no alteration	no alteration	no alteration	no alteration	no alteration	no alteration	no alteration
prad_fhcrc	03-082K2_LN	03-082	1	no alteration	no alteration	HOMDEL	no alteration	no alteration	no alteration	no alteration	AMP (driver)	no alteration	no alteration	no alteration	no alteration	no alteration	no alteration	no alteration	no alteration	no alteration	no alteration	no alteration	no alteration	no alteration	no alteration	no alteration	no alteration	no alteration	no alteration	no alteration	no alteration	no alteration	no alteration	no alteration	no alteration	no alteration	no alteration	no alteration	no alteration	no alteration	no alteration	no alteration	no alteration	no alteration	no alteration	no alteration	no alteration	no alteration	HOMDEL
prad_fhcrc	03-082OO_BONE	03-082	1	AMP (driver)	no alteration	no alteration	no alteration	no alteration	no alteration	no alteration	no alteration	no alteration	no alteration	no alteration	no alteration	AMP	no alteration	no alteration	no alteration	no alteration	no alteration	no alteration	no alteration	no alteration	no alteration	no alteration	no alteration	no alteration	no alteration	no alteration	no alteration	no alteration	no alteration	no alteration	no alteration	no alteration	no alteration	no alteration	no alteration	no alteration	no alteration	no alteration	no alteration	no alteration	AMP	no alteration	no alteration	no alteration	no alteration
prad_fhcrc	03-130L_RETROPERITONEAL	03-130	1	no alteration	no alteration	no alteration	no alteration	no alteration	no alteration	no alteration	no alteration	no alteration	A2018T	no alteration	no alteration	no alteration	no alteration	no alteration	no alteration	no alteration	no alteration	no alteration	no alteration	no alteration	no alteration	no alteration	no alteration	no alteration	no alteration	no alteration	no alteration	no alteration	no alteration	no alteration	no alteration	no alteration	no alteration	no alteration	no alteration	no alteration	no alteration	no alteration	no alteration	no alteration	no alteration	no alteration	no alteration	no alteration	no alteration
prad_fhcrc	03-130M4_LIVER	03-130	1	no alteration	no alteration	no alteration	no alteration	no alteration	no alteration	no alteration	no alteration	no alteration	A2018T	no alteration	no alteration	no alteration	no alteration	no alteration	no alteration	no alteration	no alteration	no alteration	no alteration	no alteration	no alteration	no alteration	no alteration	no alteration	no alteration	no alteration	no alteration	no alteration	no alteration	no alteration	no alteration	no alteration	no alteration	no alteration	no alteration	no alteration	no alteration	no alteration	no alteration	no alteration	no alteration	no alteration	no alteration	no alteration	no alteration
prad_fhcrc	03-139E3_RETROPERITONEAL	03-139	1	AMP (driver)	no alteration	no alteration	no alteration	no alteration	no alteration	no alteration	no alteration	no alteration	no alteration	no alteration	no alteration	no alteration	no alteration	no alteration	no alteration	no alteration	no alteration	no alteration	no alteration	no alteration	no alteration	no alteration	no alteration	no alteration	no alteration	no alteration	no alteration	no alteration	no alteration	no alteration	no alteration	no alteration	no alteration	no alteration	no alteration	no alteration	no alteration	no alteration	no alteration	no alteration	no alteration	no alteration	no alteration	no alteration	no alteration
prad_fhcrc	03-139M9_RETROPERITONEAL	03-139	1	no alteration	no alteration	no alteration	no alteration	no alteration	no alteration	no alteration	no alteration	no alteration	no alteration	no alteration	no alteration	no alteration	no alteration	no alteration	no alteration	no alteration	no alteration	no alteration	no alteration	no alteration	no alteration	no alteration	no alteration	no alteration	no alteration	no alteration	no alteration	no alteration	no alteration	no alteration	no alteration	no alteration	no alteration	no alteration	no alteration	no alteration	no alteration	no alteration	no alteration	no alteration	no alteration	no alteration	no alteration	no alteration	no alteration
prad_fhcrc	03-163S4_LIVER	03-163	1	AMP (driver)	no alteration	no alteration	no alteration	no alteration	no alteration	no alteration	no alteration	no alteration	no alteration	no alteration	no alteration	no alteration	no alteration	no alteration	no alteration	no alteration	no alteration	no alteration	no alteration	no alteration	no alteration	no alteration	no alteration	no alteration	no alteration	AMP	no alteration	no alteration	no alteration	no alteration	no alteration	no alteration	no alteration	no alteration	no alteration	no alteration	no alteration	no alteration	no alteration	no alteration	no alteration	HOMDEL	no alteration	no alteration	no alteration
prad_fhcrc	03-192A1_LIVER	03-192	1	no alteration	no alteration	no alteration	no alteration	no alteration	no alteration	no alteration	no alteration	no alteration	no alteration	no alteration	no alteration	no alteration	no alteration	no alteration	no alteration	no alteration	no alteration	no alteration	no alteration	no alteration	no alteration	no alteration	no alteration	no alteration	no alteration	no alteration	no alteration	no alteration	no alteration	no alteration	no alteration	no alteration	no alteration	no alteration	no alteration	no alteration	no alteration	no alteration	no alteration	no alteration	no alteration	no alteration	no alteration	no alteration	no alteration
prad_fhcrc	03-192C2_LN	03-192	1	no alteration	no alteration	no alteration	no alteration	no alteration	no alteration	no alteration	no alteration	no alteration	no alteration	no alteration	no alteration	no alteration	no alteration	no alteration	no alteration	no alteration	no alteration	no alteration	no alteration	no alteration	no alteration	no alteration	no alteration	no alteration	no alteration	no alteration	no alteration	no alteration	no alteration	no alteration	no alteration	no alteration	no alteration	no alteration	no alteration	no alteration	no alteration	no alteration	no alteration	no alteration	no alteration	no alteration	no alteration	no alteration	no alteration
prad_fhcrc	03-192D2_LN	03-192	1	no alteration	no alteration	no alteration	no alteration	no alteration	no alteration	no alteration	no alteration	no alteration	no alteration	no alteration	no alteration	no alteration	no alteration	no alteration	no alteration	no alteration	no alteration	no alteration	no alteration	no alteration	no alteration	no alteration	no alteration	no alteration	no alteration	no alteration	AMP	no alteration	no alteration	no alteration	no alteration	no alteration	no alteration	no alteration	no alteration	no alteration	no alteration	no alteration	no alteration	no alteration	no alteration	no alteration	no alteration	no alteration	no alteration
prad_fhcrc	04-050G2_LN	04-050	1	no alteration	no alteration	no alteration	no alteration	no alteration	no alteration	no alteration	no alteration	no alteration	no alteration	no alteration	no alteration	no alteration	no alteration	no alteration	no alteration	no alteration	no alteration	no alteration	no alteration	no alteration	no alteration	no alteration	no alteration	no alteration	no alteration	no alteration	no alteration	no alteration	no alteration	no alteration	no alteration	no alteration	no alteration	AMP	no alteration	no alteration	no alteration	no alteration	no alteration	no alteration	no alteration	no alteration	no alteration	no alteration	no alteration
prad_fhcrc	04-050L1_LN	04-050	1	no alteration	no alteration	no alteration	no alteration	no alteration	no alteration	no alteration	no alteration	no alteration	no alteration	no alteration	no alteration	no alteration	no alteration	no alteration	no alteration	no alteration	no alteration	no alteration	no alteration	no alteration	no alteration	no alteration	no alteration	no alteration	no alteration	no alteration	no alteration	no alteration	no alteration	no alteration	no alteration	no alteration	no alteration	AMP	no alteration	no alteration	no alteration	no alteration	no alteration	no alteration	no alteration	no alteration	no alteration	no alteration	no alteration
prad_fhcrc	04-050O2_PROSTATE	04-050	1	no alteration	no alteration	no alteration	no alteration	no alteration	no alteration	no alteration	AMP (driver)	no alteration	no alteration	no alteration	no alteration	no alteration	no alteration	no alteration	no alteration	no alteration	no alteration	no alteration	no alteration	no alteration	no alteration	no alteration	no alteration	no alteration	no alteration	no alteration	no alteration	no alteration	no alteration	no alteration	no alteration	no alteration	no alteration	no alteration	no alteration	no alteration	no alteration	no alteration	no alteration	no alteration	no alteration	no alteration	no alteration	no alteration	no alteration
prad_fhcrc	04-101F2_PROSTATE	04-101	1	no alteration	no alteration	no alteration	no alteration	no alteration	no alteration	no alteration	no alteration	no alteration	N1185H	no alteration	no alteration	no alteration	no alteration	no alteration	no alteration	no alteration	no alteration	no alteration	no alteration	no alteration	no alteration	no alteration	no alteration	no alteration	no alteration	no alteration	no alteration	no alteration	no alteration	no alteration	no alteration	no alteration	no alteration	no alteration	no alteration	no alteration	no alteration	no alteration	no alteration	no alteration	no alteration	no alteration	no alteration	no alteration	no alteration
prad_fhcrc	04-101H1_PERITONEAL	04-101	1	no alteration	no alteration	no alteration	no alteration	no alteration	no alteration	no alteration	no alteration	no alteration	N1185H	no alteration	no alteration	AMP	no alteration	no alteration	no alteration	no alteration	no alteration	no alteration	no alteration	no alteration	no alteration	no alteration	no alteration	no alteration	no alteration	no alteration	no alteration	no alteration	no alteration	no alteration	no alteration	no alteration	no alteration	no alteration	no alteration	no alteration	no alteration	no alteration	no alteration	no alteration	no alteration	no alteration	no alteration	no alteration	no alteration
prad_fhcrc	04-101J1_LN	04-101	1	AMP (driver)	no alteration	no alteration	no alteration	no alteration	no alteration	no alteration	no alteration	no alteration	N1185H	no alteration	no alteration	AMP	no alteration	no alteration	no alteration	no alteration	no alteration	no alteration	no alteration	no alteration	no alteration	no alteration	no alteration	no alteration	no alteration	no alteration	no alteration	no alteration	no alteration	no alteration	no alteration	no alteration	no alteration	no alteration	no alteration	no alteration	no alteration	no alteration	no alteration	no alteration	no alteration	no alteration	no alteration	no alteration	no alteration
prad_fhcrc	04-101L3_LN	04-101	1	no alteration	no alteration	no alteration	no alteration	no alteration	no alteration	no alteration	no alteration	no alteration	N1185H	no alteration	no alteration	no alteration	no alteration	no alteration	no alteration	no alteration	no alteration	no alteration	no alteration	no alteration	no alteration	no alteration	no alteration	no alteration	no alteration	HOMDEL	no alteration	no alteration	no alteration	no alteration	no alteration	no alteration	no alteration	no alteration	no alteration	no alteration	no alteration	no alteration	no alteration	no alteration	no alteration	no alteration	no alteration	no alteration	no alteration
prad_fhcrc	04-112G3_LN	04-112	1	no alteration	no alteration	no alteration	no alteration	no alteration	no alteration	no alteration	no alteration	no alteration	no alteration	no alteration	no alteration	no alteration	no alteration	no alteration	no alteration	no alteration	no alteration	no alteration	no alteration	no alteration	no alteration	no alteration	no alteration	no alteration	no alteration	no alteration	no alteration	no alteration	no alteration	no alteration	no alteration	no alteration	no alteration	HOMDEL	HOMDEL	no alteration	no alteration	no alteration	no alteration	no alteration	HOMDEL	no alteration	no alteration	no alteration	no alteration
prad_fhcrc	04-112I1_LN	04-112	1	no alteration	no alteration	no alteration	no alteration	no alteration	no alteration	no alteration	no alteration	no alteration	no alteration	no alteration	no alteration	no alteration	no alteration	no alteration	no alteration	no alteration	HOMDEL	no alteration	no alteration	no alteration	no alteration	no alteration	no alteration	no alteration	no alteration	no alteration	no alteration	no alteration	no alteration	no alteration	no alteration	no alteration	no alteration	no alteration	HOMDEL	no alteration	no alteration	no alteration	no alteration	no alteration	HOMDEL	no alteration	no alteration	no alteration	no alteration
prad_fhcrc	04-112N1_BLADDER	04-112	1	no alteration	no alteration	no alteration	no alteration	no alteration	no alteration	no alteration	no alteration	no alteration	no alteration	no alteration	no alteration	no alteration	no alteration	no alteration	no alteration	no alteration	HOMDEL	no alteration	no alteration	no alteration	no alteration	no alteration	no alteration	no alteration	no alteration	no alteration	no alteration	no alteration	no alteration	no alteration	no alteration	no alteration	no alteration	HOMDEL	HOMDEL	no alteration	no alteration	no alteration	no alteration	no alteration	HOMDEL	no alteration	no alteration	no alteration	no alteration
prad_fhcrc	04-149E2_LN	04-149	1	no alteration	no alteration	no alteration	no alteration	no alteration	no alteration	no alteration	no alteration	no alteration	no alteration	no alteration	no alteration	no alteration	no alteration	no alteration	no alteration	no alteration	no alteration	no alteration	no alteration	no alteration	no alteration	no alteration	no alteration	no alteration	no alteration	no alteration	no alteration	no alteration	no alteration	no alteration	no alteration	no alteration	no alteration	no alteration	no alteration	no alteration	no alteration	no alteration	no alteration	no alteration	no alteration	no alteration	no alteration	no alteration	no alteration
prad_fhcrc	05-011D2_LN	05-011	1	AMP (driver)	no alteration	no alteration	no alteration	no alteration	no alteration	no alteration	no alteration	AMP	no alteration	no alteration	no alteration	no alteration	no alteration	no alteration	no alteration	no alteration	no alteration	no alteration	no alteration	AMP	AMP	no alteration	no alteration	no alteration	no alteration	no alteration	no alteration	no alteration	no alteration	no alteration	no alteration	no alteration	no alteration	AMP	no alteration	no alteration	no alteration	no alteration	no alteration	no alteration	no alteration	no alteration	no alteration	no alteration	no alteration
prad_fhcrc	05-011G4_LUNG	05-011	1	no alteration	no alteration	no alteration	no alteration	no alteration	no alteration	no alteration	no alteration	no alteration	no alteration	no alteration	no alteration	no alteration	no alteration	no alteration	no alteration	no alteration	no alteration	no alteration	no alteration	AMP	AMP	no alteration	no alteration	no alteration	no alteration	no alteration	no alteration	no alteration	no alteration	no alteration	no alteration	no alteration	no alteration	AMP	no alteration	no alteration	no alteration	no alteration	no alteration	no alteration	no alteration	no alteration	no alteration	no alteration	no alteration
prad_fhcrc	05-092D1_BLADDER	05-092	1	no alteration	no alteration	no alteration	no alteration	no alteration	no alteration	no alteration	no alteration	no alteration	no alteration	no alteration	no alteration	no alteration	no alteration	no alteration	no alteration	no alteration	no alteration	no alteration	no alteration	no alteration	no alteration	no alteration	no alteration	no alteration	no alteration	no alteration	no alteration	no alteration	no alteration	no alteration	no alteration	no alteration	no alteration	AMP	no alteration	no alteration	no alteration	no alteration	no alteration	no alteration	no alteration	no alteration	no alteration	no alteration	no alteration
prad_fhcrc	05-092E7_LIVER	05-092	1	no alteration	no alteration	no alteration	no alteration	no alteration	no alteration	no alteration	no alteration	no alteration	no alteration	no alteration	no alteration	no alteration	no alteration	no alteration	no alteration	no alteration	no alteration	no alteration	no alteration	no alteration	no alteration	no alteration	no alteration	no alteration	no alteration	no alteration	no alteration	no alteration	no alteration	no alteration	no alteration	no alteration	no alteration	AMP	no alteration	no alteration	no alteration	no alteration	no alteration	no alteration	no alteration	no alteration	no alteration	no alteration	no alteration
prad_fhcrc	05-092I1_LN	05-092	1	no alteration	no alteration	no alteration	no alteration	no alteration	no alteration	no alteration	no alteration	no alteration	no alteration	no alteration	no alteration	no alteration	no alteration	no alteration	no alteration	no alteration	no alteration	no alteration	no alteration	no alteration	no alteration	no alteration	no alteration	no alteration	no alteration	no alteration	AMP	no alteration	no alteration	no alteration	no alteration	no alteration	no alteration	AMP	no alteration	no alteration	no alteration	no alteration	no alteration	no alteration	no alteration	no alteration	no alteration	no alteration	no alteration
prad_fhcrc	05-116F_LUNG	05-116	1	no alteration	no alteration	no alteration	no alteration	no alteration	no alteration	no alteration	no alteration	no alteration	no alteration	no alteration	no alteration	no alteration	no alteration	no alteration	no alteration	no alteration	no alteration	AMP	no alteration	no alteration	no alteration	no alteration	no alteration	no alteration	no alteration	no alteration	no alteration	no alteration	no alteration	no alteration	no alteration	no alteration	no alteration	no alteration	no alteration	no alteration	no alteration	no alteration	no alteration	no alteration	no alteration	no alteration	no alteration	no alteration	no alteration
prad_fhcrc	05-123D1_PROSTATE	05-123	1	no alteration	no alteration	AMP (driver)	no alteration	no alteration	no alteration	no alteration	no alteration	no alteration	no alteration	no alteration	no alteration	no alteration	no alteration	no alteration	AMP	no alteration	no alteration	no alteration	no alteration	no alteration	no alteration	no alteration	no alteration	no alteration	no alteration	no alteration	no alteration	no alteration	no alteration	no alteration	L59P	no alteration	no alteration	no alteration	no alteration	no alteration	no alteration	no alteration	no alteration	no alteration	no alteration	no alteration	no alteration	no alteration	no alteration
prad_fhcrc	05-123E2_LN	05-123	1	AMP (driver)	no alteration	no alteration	no alteration	no alteration	no alteration	no alteration	no alteration	no alteration	no alteration	no alteration	no alteration	AMP	no alteration	no alteration	no alteration	no alteration	no alteration	no alteration	no alteration	no alteration	no alteration	no alteration	no alteration	no alteration	no alteration	no alteration	no alteration	no alteration	no alteration	no alteration	L59P	no alteration	no alteration	no alteration	no alteration	no alteration	X268_splice	no alteration	no alteration	no alteration	no alteration	no alteration	no alteration	no alteration	no alteration
prad_fhcrc	05-144E1_LIVER	05-144	1	AMP (driver)	no alteration	no alteration	no alteration	no alteration	no alteration	no alteration	no alteration	no alteration	no alteration	no alteration	no alteration	no alteration	no alteration	no alteration	no alteration	no alteration	no alteration	no alteration	no alteration	no alteration	no alteration	no alteration	no alteration	no alteration	no alteration	no alteration	no alteration	no alteration	no alteration	AMP	AMP	no alteration	no alteration	no alteration	no alteration	no alteration	no alteration	no alteration	no alteration	no alteration	no alteration	no alteration	no alteration	no alteration	no alteration
prad_fhcrc	05-144EE1_BONE	05-144	1	AMP (driver)	AMP	no alteration	no alteration	no alteration	no alteration	no alteration	no alteration	no alteration	no alteration	no alteration	no alteration	AMP	no alteration	no alteration	no alteration	no alteration	no alteration	no alteration	no alteration	no alteration	no alteration	no alteration	no alteration	no alteration	no alteration	no alteration	no alteration	no alteration	no alteration	AMP	no alteration	no alteration	no alteration	no alteration	no alteration	no alteration	no alteration	no alteration	no alteration	no alteration	no alteration	no alteration	no alteration	no alteration	no alteration
prad_fhcrc	05-144H1_LN	05-144	1	AMP (driver)	AMP	no alteration	no alteration	no alteration	no alteration	no alteration	no alteration	no alteration	no alteration	no alteration	no alteration	AMP	no alteration	no alteration	no alteration	no alteration	no alteration	no alteration	no alteration	no alteration	no alteration	no alteration	no alteration	no alteration	no alteration	no alteration	no alteration	no alteration	no alteration	AMP	AMP	no alteration	no alteration	no alteration	no alteration	no alteration	no alteration	no alteration	no alteration	no alteration	no alteration	no alteration	no alteration	no alteration	no alteration
prad_fhcrc	05-144HH1_BONE	05-144	1	AMP (driver)	AMP	no alteration	no alteration	no alteration	no alteration	no alteration	no alteration	no alteration	no alteration	no alteration	no alteration	AMP	no alteration	no alteration	no alteration	no alteration	no alteration	no alteration	no alteration	no alteration	no alteration	no alteration	no alteration	no alteration	no alteration	no alteration	no alteration	no alteration	no alteration	AMP	AMP	no alteration	no alteration	no alteration	no alteration	no alteration	no alteration	no alteration	no alteration	no alteration	no alteration	no alteration	no alteration	no alteration	no alteration
prad_fhcrc	05-144I1_LN	05-144	1	no alteration	no alteration	no alteration	no alteration	no alteration	no alteration	no alteration	no alteration	no alteration	no alteration	no alteration	no alteration	no alteration	no alteration	no alteration	no alteration	no alteration	no alteration	no alteration	no alteration	no alteration	no alteration	no alteration	no alteration	no alteration	no alteration	no alteration	no alteration	no alteration	no alteration	AMP	no alteration	no alteration	no alteration	no alteration	no alteration	no alteration	no alteration	no alteration	no alteration	no alteration	no alteration	no alteration	no alteration	no alteration	no alteration
prad_fhcrc	05-144M1_LN	05-144	1	AMP (driver)	no alteration	no alteration	no alteration	no alteration	no alteration	no alteration	no alteration	no alteration	no alteration	no alteration	no alteration	no alteration	no alteration	no alteration	no alteration	no alteration	no alteration	no alteration	no alteration	no alteration	no alteration	no alteration	no alteration	no alteration	no alteration	no alteration	no alteration	no alteration	no alteration	AMP	no alteration	no alteration	no alteration	no alteration	no alteration	no alteration	no alteration	no alteration	no alteration	no alteration	no alteration	no alteration	no alteration	no alteration	no alteration
prad_fhcrc	05-144R1_PROSTATE	05-144	1	AMP (driver)	AMP	no alteration	no alteration	no alteration	no alteration	no alteration	no alteration	no alteration	no alteration	no alteration	no alteration	AMP	no alteration	no alteration	no alteration	no alteration	no alteration	no alteration	no alteration	no alteration	no alteration	no alteration	no alteration	no alteration	no alteration	no alteration	no alteration	no alteration	no alteration	AMP	AMP	no alteration	no alteration	no alteration	no alteration	no alteration	no alteration	no alteration	no alteration	no alteration	no alteration	no alteration	no alteration	no alteration	no alteration
prad_fhcrc	05-144U1_ADRENAL	05-144	1	AMP (driver)	AMP	no alteration	no alteration	no alteration	no alteration	AMP	no alteration	no alteration	no alteration	no alteration	no alteration	AMP	no alteration	no alteration	no alteration	no alteration	no alteration	no alteration	AMP	no alteration	no alteration	no alteration	no alteration	no alteration	no alteration	no alteration	no alteration	no alteration	no alteration	AMP	AMP	no alteration	no alteration	no alteration	no alteration	no alteration	no alteration	AMP	no alteration	no alteration	no alteration	no alteration	no alteration	no alteration	no alteration
prad_fhcrc	05-144W1_SPLEEN	05-144	1	AMP (driver)	no alteration	no alteration	no alteration	no alteration	no alteration	no alteration	no alteration	no alteration	no alteration	no alteration	no alteration	no alteration	no alteration	no alteration	no alteration	no alteration	no alteration	no alteration	no alteration	no alteration	no alteration	no alteration	no alteration	no alteration	no alteration	no alteration	no alteration	no alteration	no alteration	AMP	AMP	no alteration	no alteration	no alteration	no alteration	no alteration	no alteration	no alteration	no alteration	no alteration	no alteration	no alteration	no alteration	no alteration	no alteration
prad_fhcrc	05-144Z1_LN	05-144	1	AMP (driver)	no alteration	no alteration	no alteration	no alteration	no alteration	no alteration	no alteration	no alteration	no alteration	no alteration	no alteration	no alteration	no alteration	no alteration	no alteration	no alteration	no alteration	no alteration	no alteration	no alteration	no alteration	no alteration	no alteration	no alteration	no alteration	no alteration	no alteration	no alteration	no alteration	AMP	no alteration	no alteration	no alteration	no alteration	no alteration	no alteration	no alteration	no alteration	no alteration	no alteration	no alteration	no alteration	no alteration	no alteration	no alteration
prad_fhcrc	05-148E3_LIVER	05-148	1	AMP (driver)	no alteration	no alteration	AMP	no alteration	no alteration	no alteration	no alteration	no alteration	AMP	AMP	no alteration	AMP	no alteration	no alteration	AMP	no alteration	no alteration	no alteration	no alteration	AMP	no alteration	no alteration	no alteration	no alteration	no alteration	no alteration	no alteration	AMP	no alteration	AMP	no alteration	no alteration	no alteration	AMP	no alteration	AMP	AMP	no alteration	no alteration	no alteration	no alteration	no alteration	no alteration	no alteration	no alteration
prad_fhcrc	05-165K5_LUNG	05-165	1	no alteration	no alteration	no alteration	no alteration	no alteration	no alteration	no alteration	no alteration	no alteration	no alteration	no alteration	no alteration	no alteration	no alteration	HOMDEL	no alteration	no alteration	X73_splice	no alteration	no alteration	no alteration	no alteration	no alteration	no alteration	no alteration	no alteration	no alteration	no alteration	no alteration	no alteration	no alteration	no alteration	no alteration	no alteration	no alteration	no alteration	no alteration	R230C	no alteration	no alteration	no alteration	no alteration	no alteration	no alteration	no alteration	no alteration
prad_fhcrc	05-165M1_LN	05-165	1	AMP (driver)	no alteration	no alteration	no alteration	no alteration	no alteration	no alteration	no alteration	no alteration	no alteration	no alteration	no alteration	no alteration	no alteration	no alteration	no alteration	no alteration	X73_splice	no alteration	no alteration	no alteration	no alteration	no alteration	no alteration	no alteration	no alteration	no alteration	no alteration	no alteration	no alteration	no alteration	no alteration	no alteration	no alteration	no alteration	no alteration	no alteration	R230C	no alteration	no alteration	X269_splice	no alteration	no alteration	no alteration	no alteration	no alteration
prad_fhcrc	05-165O_ADRENAL	05-165	1	no alteration	no alteration	no alteration	no alteration	no alteration	no alteration	no alteration	no alteration	no alteration	no alteration	no alteration	no alteration	no alteration	no alteration	no alteration	no alteration	no alteration	X73_splice	no alteration	no alteration	no alteration	no alteration	no alteration	no alteration	no alteration	no alteration	no alteration	no alteration	no alteration	no alteration	no alteration	no alteration	no alteration	no alteration	no alteration	no alteration	no alteration	R230C	no alteration	no alteration	no alteration	no alteration	no alteration	no alteration	no alteration	no alteration
prad_fhcrc	05-187E1_LIVER	05-187	1	AMP (driver)	no alteration	no alteration	no alteration	no alteration	no alteration	no alteration	no alteration	no alteration	no alteration	no alteration	no alteration	no alteration	no alteration	no alteration	no alteration	no alteration	no alteration	no alteration	no alteration	no alteration	no alteration	no alteration	no alteration	no alteration	no alteration	no alteration	no alteration	no alteration	no alteration	no alteration	no alteration	no alteration	no alteration	no alteration	no alteration	no alteration	no alteration	no alteration	no alteration	no alteration	no alteration	no alteration	no alteration	no alteration	no alteration
prad_fhcrc	05-187I1_PROSTATE	05-187	1	AMP (driver)	no alteration	no alteration	no alteration	no alteration	no alteration	no alteration	no alteration	no alteration	no alteration	no alteration	no alteration	no alteration	no alteration	no alteration	no alteration	no alteration	no alteration	no alteration	no alteration	no alteration	no alteration	no alteration	no alteration	no alteration	no alteration	no alteration	no alteration	no alteration	no alteration	no alteration	no alteration	no alteration	no alteration	no alteration	no alteration	no alteration	no alteration	no alteration	no alteration	no alteration	no alteration	no alteration	no alteration	no alteration	no alteration
prad_fhcrc	05-187J3_LN	05-187	1	AMP (driver)	no alteration	no alteration	no alteration	no alteration	no alteration	no alteration	no alteration	no alteration	no alteration	no alteration	no alteration	no alteration	no alteration	no alteration	no alteration	no alteration	no alteration	no alteration	no alteration	no alteration	no alteration	no alteration	no alteration	no alteration	no alteration	no alteration	no alteration	no alteration	no alteration	no alteration	no alteration	no alteration	no alteration	no alteration	no alteration	no alteration	no alteration	no alteration	no alteration	no alteration	no alteration	no alteration	no alteration	no alteration	no alteration
prad_fhcrc	05-214BB2_BONE	05-214	1	no alteration	no alteration	AMP (driver)	no alteration	no alteration	no alteration	no alteration	no alteration	AMP	no alteration	no alteration	no alteration	no alteration	no alteration	no alteration	no alteration	no alteration	no alteration	no alteration	no alteration	no alteration	no alteration	no alteration	no alteration	no alteration	no alteration	no alteration	AMP	no alteration	no alteration	no alteration	no alteration	no alteration	no alteration	no alteration	no alteration	no alteration	no alteration	no alteration	no alteration	no alteration	no alteration	no alteration	no alteration	no alteration	no alteration
prad_fhcrc	05-214E1_LN	05-214	1	no alteration	no alteration	AMP (driver)	no alteration	no alteration	no alteration	no alteration	no alteration	AMP	no alteration	no alteration	no alteration	no alteration	no alteration	no alteration	no alteration	no alteration	no alteration	no alteration	no alteration	no alteration	no alteration	no alteration	no alteration	no alteration	no alteration	no alteration	no alteration	no alteration	no alteration	no alteration	no alteration	no alteration	no alteration	no alteration	no alteration	no alteration	no alteration	no alteration	no alteration	no alteration	no alteration	no alteration	no alteration	no alteration	no alteration
prad_fhcrc	05-214G1_LN	05-214	1	no alteration	no alteration	AMP (driver)	no alteration	no alteration	no alteration	no alteration	no alteration	AMP	no alteration	no alteration	no alteration	no alteration	no alteration	no alteration	no alteration	no alteration	no alteration	no alteration	no alteration	no alteration	no alteration	no alteration	no alteration	no alteration	no alteration	no alteration	no alteration	no alteration	no alteration	no alteration	no alteration	no alteration	no alteration	no alteration	no alteration	no alteration	no alteration	no alteration	no alteration	no alteration	no alteration	no alteration	no alteration	no alteration	no alteration
prad_fhcrc	05-217F1_LN	05-217	1	AMP (driver)	no alteration	no alteration	no alteration	no alteration	no alteration	no alteration	no alteration	no alteration	no alteration	no alteration	no alteration	AMP	no alteration	no alteration	no alteration	no alteration	no alteration	AMP	no alteration	HOMDEL	no alteration	no alteration	no alteration	no alteration	no alteration	no alteration	no alteration	no alteration	no alteration	AMP	no alteration	no alteration	no alteration	no alteration	AMP	no alteration	no alteration	no alteration	no alteration	no alteration	no alteration	no alteration	no alteration	no alteration	no alteration
prad_fhcrc	05-217L3_LUNG	05-217	1	no alteration	no alteration	no alteration	no alteration	no alteration	no alteration	no alteration	no alteration	no alteration	no alteration	no alteration	no alteration	AMP	no alteration	no alteration	no alteration	no alteration	no alteration	AMP	no alteration	HOMDEL	HOMDEL	no alteration	no alteration	no alteration	no alteration	no alteration	no alteration	no alteration	no alteration	AMP	no alteration	no alteration	no alteration	AMP	AMP	no alteration	no alteration	no alteration	no alteration	no alteration	no alteration	no alteration	no alteration	no alteration	no alteration
prad_fhcrc	05-217N1_LN	05-217	1	AMP (driver)	no alteration	no alteration	no alteration	no alteration	no alteration	no alteration	no alteration	no alteration	no alteration	no alteration	no alteration	AMP	no alteration	no alteration	no alteration	no alteration	no alteration	AMP	no alteration	HOMDEL	no alteration	no alteration	no alteration	AMP	no alteration	no alteration	HOMDEL	no alteration	AMP	AMP	no alteration	no alteration	no alteration	AMP	AMP	no alteration	no alteration	HOMDEL	HOMDEL	no alteration	no alteration	no alteration	no alteration	no alteration	HOMDEL
prad_fhcrc	06-047H1_LN	06-047	1	no alteration	no alteration	no alteration	no alteration	no alteration	no alteration	no alteration	no alteration	no alteration	no alteration	no alteration	no alteration	no alteration	no alteration	no alteration	no alteration	no alteration	no alteration	no alteration	no alteration	no alteration	no alteration	no alteration	no alteration	no alteration	no alteration	no alteration	AMP	no alteration	no alteration	no alteration	no alteration	no alteration	no alteration	no alteration	no alteration	no alteration	no alteration	no alteration	no alteration	no alteration	no alteration	no alteration	no alteration	no alteration	no alteration
prad_fhcrc	06-047QQ1_BONE	06-047	1	AMP (driver)	no alteration	no alteration	no alteration	no alteration	no alteration	no alteration	no alteration	AMP	no alteration	no alteration	no alteration	AMP	no alteration	no alteration	no alteration	no alteration	no alteration	no alteration	no alteration	no alteration	no alteration	no alteration	no alteration	no alteration	no alteration	no alteration	no alteration	no alteration	no alteration	no alteration	no alteration	no alteration	no alteration	AMP	no alteration	no alteration	no alteration	no alteration	AMP	no alteration	no alteration	no alteration	no alteration	no alteration	no alteration
prad_fhcrc	06-081D3_PROSTATE	06-081	1	no alteration	no alteration	no alteration	no alteration	no alteration	no alteration	no alteration	no alteration	no alteration	no alteration	no alteration	no alteration	no alteration	no alteration	no alteration	no alteration	no alteration	no alteration	no alteration	no alteration	no alteration	no alteration	no alteration	no alteration	no alteration	no alteration	no alteration	no alteration	no alteration	no alteration	no alteration	no alteration	no alteration	no alteration	no alteration	no alteration	no alteration	no alteration	no alteration	no alteration	no alteration	no alteration	no alteration	no alteration	no alteration	no alteration
prad_fhcrc	06-081F2_LN	06-081	1	no alteration	no alteration	no alteration	no alteration	no alteration	no alteration	no alteration	no alteration	no alteration	no alteration	no alteration	no alteration	no alteration	no alteration	no alteration	no alteration	AMP	no alteration	AMP	no alteration	no alteration	no alteration	no alteration	no alteration	no alteration	AMP	no alteration	no alteration	no alteration	no alteration	no alteration	no alteration	no alteration	no alteration	no alteration	no alteration	no alteration	no alteration	no alteration	no alteration	no alteration	no alteration	no alteration	no alteration	no alteration	no alteration
prad_fhcrc	06-081H5_LN	06-081	1	no alteration	no alteration	no alteration	no alteration	no alteration	no alteration	no alteration	no alteration	no alteration	no alteration	no alteration	no alteration	no alteration	no alteration	no alteration	no alteration	AMP	no alteration	AMP	no alteration	no alteration	no alteration	no alteration	no alteration	no alteration	AMP	no alteration	no alteration	no alteration	no alteration	no alteration	no alteration	no alteration	no alteration	no alteration	no alteration	no alteration	no alteration	no alteration	no alteration	no alteration	no alteration	no alteration	no alteration	no alteration	no alteration
prad_fhcrc	06-081I1_LUNG	06-081	1	no alteration	no alteration	no alteration	no alteration	no alteration	no alteration	no alteration	no alteration	no alteration	no alteration	no alteration	no alteration	no alteration	no alteration	no alteration	no alteration	AMP	no alteration	AMP	no alteration	no alteration	no alteration	no alteration	no alteration	no alteration	no alteration	no alteration	no alteration	no alteration	no alteration	no alteration	no alteration	no alteration	no alteration	no alteration	no alteration	no alteration	no alteration	no alteration	no alteration	no alteration	no alteration	no alteration	no alteration	no alteration	no alteration
prad_fhcrc	06-081J1_LN	06-081	1	no alteration	no alteration	no alteration	no alteration	no alteration	no alteration	no alteration	no alteration	no alteration	no alteration	no alteration	no alteration	no alteration	no alteration	no alteration	no alteration	AMP	no alteration	AMP	no alteration	no alteration	no alteration	no alteration	no alteration	no alteration	no alteration	no alteration	no alteration	no alteration	no alteration	no alteration	no alteration	no alteration	no alteration	no alteration	no alteration	no alteration	no alteration	no alteration	no alteration	no alteration	no alteration	no alteration	no alteration	no alteration	no alteration
prad_fhcrc	06-081K2_LN	06-081	1	no alteration	no alteration	no alteration	no alteration	no alteration	no alteration	no alteration	no alteration	no alteration	no alteration	no alteration	no alteration	no alteration	no alteration	no alteration	no alteration	no alteration	no alteration	no alteration	no alteration	no alteration	no alteration	no alteration	no alteration	no alteration	AMP	no alteration	no alteration	no alteration	no alteration	no alteration	no alteration	no alteration	no alteration	AMP	no alteration	no alteration	no alteration	no alteration	no alteration	no alteration	no alteration	no alteration	no alteration	no alteration	no alteration
prad_fhcrc	06-127H3_LN	06-127	1	AMP (driver)	no alteration	no alteration	no alteration	no alteration	no alteration	no alteration	no alteration	no alteration	no alteration	no alteration	no alteration	AMP	no alteration	no alteration	no alteration	no alteration	no alteration	no alteration	no alteration	no alteration	no alteration	no alteration	no alteration	no alteration	no alteration	no alteration	no alteration	no alteration	no alteration	no alteration	no alteration	no alteration	no alteration	no alteration	no alteration	no alteration	no alteration	no alteration	no alteration	no alteration	no alteration	no alteration	no alteration	no alteration	no alteration
prad_fhcrc	06-134H1_LN	06-134	1	no alteration	no alteration	no alteration	no alteration	no alteration	no alteration	no alteration	no alteration	AMP	no alteration	no alteration	no alteration	no alteration	no alteration	no alteration	no alteration	no alteration	no alteration	no alteration	HOMDEL	no alteration	no alteration	no alteration	G125D	no alteration	no alteration	no alteration	no alteration	no alteration	no alteration	no alteration	no alteration	no alteration	no alteration	no alteration	no alteration	no alteration	no alteration	no alteration	no alteration	no alteration	no alteration	no alteration	no alteration	no alteration	no alteration
prad_fhcrc	07-042H2_LN	07-042	1	no alteration	no alteration	no alteration	no alteration	no alteration	no alteration	no alteration	no alteration	no alteration	no alteration	no alteration	no alteration	no alteration	no alteration	no alteration	no alteration	no alteration	no alteration	no alteration	no alteration	no alteration	no alteration	no alteration	no alteration	no alteration	no alteration	no alteration	AMP	no alteration	no alteration	no alteration	no alteration	no alteration	no alteration	no alteration	no alteration	no alteration	no alteration	no alteration	no alteration	no alteration	no alteration	no alteration	no alteration	no alteration	no alteration
prad_fhcrc	07-044KK_BONE	07-044	1	AMP (driver)	no alteration	no alteration	no alteration	no alteration	no alteration	no alteration	no alteration	no alteration	no alteration	no alteration	no alteration	AMP	no alteration	no alteration	no alteration	AMP	no alteration	AMP	no alteration	no alteration	no alteration	no alteration	no alteration	no alteration	AMP	no alteration	no alteration	no alteration	no alteration	no alteration	no alteration	no alteration	no alteration	no alteration	no alteration	no alteration	no alteration	no alteration	no alteration	no alteration	no alteration	no alteration	no alteration	no alteration	no alteration
prad_fhcrc	07-050XX1_BONE	07-050	1	no alteration	no alteration	no alteration	no alteration	no alteration	no alteration	no alteration	no alteration	no alteration	no alteration	no alteration	no alteration	no alteration	no alteration	no alteration	no alteration	no alteration	no alteration	no alteration	no alteration	no alteration	no alteration	no alteration	no alteration	no alteration	no alteration	no alteration	no alteration	no alteration	no alteration	no alteration	no alteration	no alteration	no alteration	no alteration	no alteration	no alteration	no alteration	no alteration	no alteration	no alteration	no alteration	no alteration	no alteration	no alteration	no alteration
prad_fhcrc	07-062F2_LUNG	07-062	1	no alteration	no alteration	no alteration	no alteration	no alteration	no alteration	no alteration	no alteration	no alteration	no alteration	no alteration	no alteration	no alteration	no alteration	no alteration	no alteration	no alteration	HOMDEL	no alteration	no alteration	no alteration	no alteration	no alteration	no alteration	no alteration	no alteration	no alteration	no alteration	no alteration	no alteration	no alteration	no alteration	no alteration	no alteration	no alteration	no alteration	no alteration	no alteration	no alteration	no alteration	no alteration	no alteration	no alteration	no alteration	no alteration	no alteration
prad_fhcrc	08-006H1_LN	08-006	1	AMP (driver)	no alteration	no alteration	no alteration	no alteration	no alteration	no alteration	no alteration	no alteration	no alteration	no alteration	no alteration	no alteration	no alteration	no alteration	no alteration	no alteration	no alteration	no alteration	no alteration	no alteration	no alteration	no alteration	no alteration	no alteration	no alteration	no alteration	no alteration	no alteration	no alteration	no alteration	no alteration	no alteration	no alteration	AMP	no alteration	no alteration	no alteration	no alteration	no alteration	no alteration	no alteration	no alteration	no alteration	no alteration	HOMDEL
prad_fhcrc	08-020D1_PROSTATE	08-020	1	no alteration	no alteration	no alteration	no alteration	no alteration	no alteration	no alteration	no alteration	no alteration	no alteration	no alteration	no alteration	no alteration	no alteration	no alteration	no alteration	no alteration	no alteration	no alteration	no alteration	no alteration	no alteration	no alteration	no alteration	no alteration	no alteration	no alteration	no alteration	HOMDEL	no alteration	no alteration	no alteration	no alteration	no alteration	no alteration	no alteration	no alteration	no alteration	no alteration	no alteration	no alteration	no alteration	no alteration	no alteration	AMP	no alteration
prad_fhcrc	08-020N2_LN	08-020	1	no alteration	no alteration	no alteration	no alteration	no alteration	no alteration	no alteration	no alteration	no alteration	no alteration	no alteration	no alteration	no alteration	no alteration	no alteration	no alteration	AMP	no alteration	AMP	no alteration	no alteration	no alteration	no alteration	no alteration	no alteration	no alteration	no alteration	no alteration	HOMDEL	no alteration	no alteration	no alteration	no alteration	no alteration	no alteration	no alteration	no alteration	no alteration	no alteration	no alteration	no alteration	no alteration	no alteration	no alteration	AMP	no alteration
prad_fhcrc	08-037F1_LIVER	08-037	1	no alteration	no alteration	no alteration	no alteration	no alteration	no alteration	no alteration	no alteration	no alteration	no alteration	no alteration	no alteration	no alteration	no alteration	no alteration	no alteration	no alteration	no alteration	no alteration	no alteration	no alteration	no alteration	no alteration	no alteration	no alteration	AMP	no alteration	no alteration	no alteration	no alteration	no alteration	no alteration	no alteration	no alteration	no alteration	no alteration	no alteration	no alteration	no alteration	no alteration	no alteration	no alteration	no alteration	no alteration	no alteration	no alteration
prad_fhcrc	08-093J1_LN	08-093	1	no alteration	no alteration	no alteration	no alteration	no alteration	no alteration	no alteration	no alteration	AMP	no alteration	no alteration	no alteration	AMP	no alteration	no alteration	no alteration	no alteration	no alteration	no alteration	no alteration	no alteration	no alteration	no alteration	no alteration	no alteration	no alteration	no alteration	no alteration	no alteration	no alteration	no alteration	no alteration	no alteration	no alteration	no alteration	no alteration	no alteration	no alteration	no alteration	no alteration	no alteration	no alteration	no alteration	no alteration	no alteration	no alteration
prad_fhcrc	09-006F1_RENAL	09-006	1	no alteration	no alteration	no alteration	no alteration	no alteration	no alteration	no alteration	no alteration	no alteration	no alteration	no alteration	no alteration	no alteration	no alteration	no alteration	no alteration	no alteration	no alteration	no alteration	no alteration	no alteration	no alteration	no alteration	no alteration	no alteration	no alteration	no alteration	no alteration	no alteration	no alteration	no alteration	no alteration	no alteration	no alteration	no alteration	no alteration	no alteration	no alteration	no alteration	no alteration	no alteration	no alteration	no alteration	no alteration	no alteration	AMP
prad_fhcrc	10-013F1_LN	10-013	1	no alteration	no alteration	no alteration	no alteration	no alteration	no alteration	no alteration	no alteration	no alteration	no alteration	no alteration	no alteration	no alteration	no alteration	no alteration	no alteration	no alteration	no alteration	no alteration	no alteration	no alteration	no alteration	no alteration	no alteration	no alteration	no alteration	no alteration	no alteration	no alteration	no alteration	no alteration	no alteration	no alteration	no alteration	no alteration	no alteration	no alteration	no alteration	no alteration	no alteration	no alteration	no alteration	no alteration	no alteration	no alteration	no alteration
prad_fhcrc	10-013G1_RETROPERITONEAL	10-013	1	no alteration	no alteration	no alteration	no alteration	no alteration	no alteration	no alteration	no alteration	no alteration	no alteration	no alteration	no alteration	no alteration	no alteration	no alteration	no alteration	no alteration	no alteration	no alteration	no alteration	no alteration	no alteration	no alteration	no alteration	no alteration	AMP	no alteration	no alteration	no alteration	no alteration	no alteration	no alteration	no alteration	no alteration	AMP	no alteration	no alteration	no alteration	no alteration	no alteration	no alteration	no alteration	no alteration	no alteration	no alteration	no alteration
prad_fhcrc	10-013J2_LN	10-013	1	no alteration	no alteration	no alteration	no alteration	no alteration	no alteration	no alteration	no alteration	no alteration	no alteration	no alteration	no alteration	no alteration	no alteration	no alteration	no alteration	no alteration	no alteration	no alteration	no alteration	no alteration	no alteration	no alteration	no alteration	no alteration	no alteration	no alteration	no alteration	no alteration	no alteration	no alteration	no alteration	no alteration	no alteration	no alteration	no alteration	no alteration	no alteration	no alteration	no alteration	no alteration	no alteration	no alteration	no alteration	no alteration	no alteration
prad_fhcrc	10-039E3_LUNG	10-039	1	no alteration	no alteration	no alteration	no alteration	no alteration	no alteration	no alteration	no alteration	no alteration	no alteration	no alteration	no alteration	no alteration	no alteration	no alteration	no alteration	no alteration	no alteration	no alteration	no alteration	no alteration	no alteration	no alteration	no alteration	no alteration	no alteration	no alteration	no alteration	no alteration	no alteration	AMP	no alteration	no alteration	no alteration	no alteration	no alteration	no alteration	no alteration	no alteration	HOMDEL	no alteration	no alteration	no alteration	no alteration	no alteration	no alteration
prad_fhcrc	11-028G3_ADRENAL	11-028	1	no alteration	no alteration	no alteration	no alteration	no alteration	no alteration	no alteration	no alteration	no alteration	no alteration	no alteration	no alteration	no alteration	no alteration	no alteration	no alteration	no alteration	no alteration	no alteration	no alteration	no alteration	no alteration	no alteration	no alteration	no alteration	no alteration	no alteration	no alteration	no alteration	no alteration	no alteration	no alteration	no alteration	no alteration	no alteration	no alteration	no alteration	no alteration	no alteration	AMP	no alteration	no alteration	no alteration	no alteration	no alteration	no alteration
prad_fhcrc	11-028L1_LUNG	11-028	1	no alteration	no alteration	no alteration	no alteration	no alteration	no alteration	no alteration	no alteration	no alteration	no alteration	no alteration	no alteration	no alteration	no alteration	no alteration	no alteration	no alteration	no alteration	no alteration	no alteration	no alteration	no alteration	no alteration	no alteration	no alteration	no alteration	no alteration	no alteration	no alteration	no alteration	AMP	no alteration	no alteration	no alteration	no alteration	no alteration	no alteration	no alteration	no alteration	AMP	no alteration	no alteration	AMP	no alteration	no alteration	no alteration
prad_fhcrc	12-005I2_LIVER	12-005	1	AMP (driver)	no alteration	no alteration	no alteration	no alteration	no alteration	no alteration	no alteration	no alteration	HOMDEL	no alteration	no alteration	no alteration	no alteration	no alteration	no alteration	no alteration	no alteration	no alteration	no alteration	no alteration	no alteration	no alteration	no alteration	no alteration	no alteration	no alteration	no alteration	no alteration	no alteration	no alteration	no alteration	no alteration	no alteration	no alteration	no alteration	no alteration	no alteration	no alteration	no alteration	no alteration	no alteration	no alteration	no alteration	no alteration	no alteration
prad_fhcrc	12-005K1_LUNG	12-005	1	AMP (driver)	no alteration	no alteration	no alteration	no alteration	no alteration	no alteration	no alteration	no alteration	no alteration	no alteration	no alteration	no alteration	no alteration	no alteration	no alteration	no alteration	no alteration	no alteration	no alteration	no alteration	no alteration	no alteration	no alteration	no alteration	no alteration	no alteration	no alteration	no alteration	no alteration	no alteration	no alteration	no alteration	no alteration	no alteration	no alteration	no alteration	no alteration	no alteration	no alteration	no alteration	no alteration	no alteration	no alteration	no alteration	no alteration
prad_fhcrc	12-011J1_BLADDER	12-011	1	AMP (driver)	no alteration	no alteration	no alteration	no alteration	no alteration	no alteration	no alteration	no alteration	no alteration	no alteration	no alteration	no alteration	no alteration	no alteration	no alteration	no alteration	no alteration	no alteration	no alteration	no alteration	no alteration	no alteration	no alteration	no alteration	no alteration	no alteration	no alteration	no alteration	no alteration	no alteration	no alteration	no alteration	no alteration	no alteration	no alteration	no alteration	no alteration	no alteration	no alteration	no alteration	no alteration	no alteration	no alteration	no alteration	no alteration
prad_fhcrc	12-021H4_LIVER	12-021	1	no alteration	no alteration	no alteration	no alteration	no alteration	no alteration	no alteration	no alteration	no alteration	no alteration	no alteration	AMP	no alteration	no alteration	no alteration	no alteration	no alteration	HOMDEL	no alteration	no alteration	no alteration	no alteration	no alteration	no alteration	no alteration	no alteration	no alteration	no alteration	no alteration	no alteration	no alteration	no alteration	no alteration	no alteration	no alteration	no alteration	no alteration	no alteration	no alteration	no alteration	no alteration	no alteration	no alteration	no alteration	no alteration	no alteration
prad_fhcrc	97-159H2_LIVER	97-159	1	no alteration	no alteration	no alteration	no alteration	no alteration	no alteration	no alteration	no alteration	no alteration	no alteration	no alteration	no alteration	no alteration	no alteration	no alteration	no alteration	no alteration	no alteration	no alteration	no alteration	no alteration	no alteration	no alteration	no alteration	no alteration	no alteration	no alteration	no alteration	no alteration	no alteration	no alteration	no alteration	no alteration	no alteration	no alteration	no alteration	no alteration	no alteration	no alteration	no alteration	no alteration	no alteration	no alteration	no alteration	no alteration	no alteration
prad_fhcrc	97-201H_BLADDER	97-201	1	no alteration	no alteration	no alteration	no alteration	no alteration	no alteration	no alteration	no alteration	no alteration	no alteration	no alteration	no alteration	no alteration	no alteration	no alteration	no alteration	no alteration	no alteration	no alteration	no alteration	no alteration	no alteration	AMP	no alteration	no alteration	no alteration	no alteration	no alteration	no alteration	no alteration	no alteration	no alteration	no alteration	no alteration	no alteration	no alteration	no alteration	no alteration	no alteration	no alteration	no alteration	no alteration	no alteration	no alteration	no alteration	no alteration
prad_fhcrc	97-201I_PROSTATE	97-201	1	no alteration	no alteration	no alteration	no alteration	no alteration	no alteration	no alteration	no alteration	no alteration	no alteration	no alteration	no alteration	no alteration	no alteration	no alteration	no alteration	no alteration	D367Gfs*7	no alteration	no alteration	no alteration	no alteration	AMP	no alteration	no alteration	no alteration	no alteration	no alteration	no alteration	no alteration	no alteration	no alteration	no alteration	no alteration	no alteration	no alteration	no alteration	no alteration	no alteration	no alteration	no alteration	no alteration	no alteration	no alteration	no alteration	no alteration
prad_fhcrc	97-201J_LN	97-201	1	no alteration	no alteration	no alteration	no alteration	no alteration	no alteration	no alteration	no alteration	no alteration	no alteration	no alteration	no alteration	no alteration	no alteration	no alteration	no alteration	no alteration	no alteration	no alteration	no alteration	no alteration	no alteration	no alteration	no alteration	no alteration	no alteration	no alteration	AMP	no alteration	no alteration	no alteration	no alteration	no alteration	no alteration	no alteration	no alteration	no alteration	no alteration	no alteration	no alteration	no alteration	no alteration	no alteration	no alteration	no alteration	no alteration
prad_fhcrc	97-201K_LN	97-201	1	no alteration	no alteration	no alteration	no alteration	no alteration	no alteration	no alteration	no alteration	no alteration	no alteration	no alteration	no alteration	no alteration	no alteration	no alteration	AMP	no alteration	no alteration	no alteration	no alteration	no alteration	no alteration	no alteration	no alteration	no alteration	no alteration	HOMDEL	no alteration	no alteration	no alteration	no alteration	no alteration	no alteration	no alteration	no alteration	no alteration	no alteration	no alteration	no alteration	no alteration	no alteration	HOMDEL	no alteration	no alteration	no alteration	no alteration
prad_fhcrc	97-201M_LN	97-201	1	no alteration	no alteration	no alteration	no alteration	no alteration	no alteration	no alteration	no alteration	no alteration	no alteration	no alteration	no alteration	no alteration	no alteration	no alteration	no alteration	no alteration	no alteration	no alteration	no alteration	no alteration	no alteration	no alteration	no alteration	no alteration	no alteration	no alteration	no alteration	no alteration	no alteration	no alteration	no alteration	no alteration	no alteration	no alteration	no alteration	no alteration	no alteration	no alteration	no alteration	no alteration	no alteration	no alteration	no alteration	no alteration	no alteration
prad_fhcrc	98-328J_LN	98-328	1	no alteration	no alteration	no alteration	no alteration	no alteration	no alteration	no alteration	no alteration	no alteration	no alteration	no alteration	no alteration	no alteration	no alteration	no alteration	no alteration	no alteration	no alteration	no alteration	no alteration	no alteration	no alteration	no alteration	no alteration	no alteration	no alteration	HOMDEL	no alteration	no alteration	no alteration	no alteration	no alteration	no alteration	no alteration	no alteration	no alteration	no alteration	no alteration	no alteration	no alteration	no alteration	no alteration	no alteration	no alteration	no alteration	no alteration
prad_fhcrc	98-328K_PERITONEUM	98-328	1	no alteration	no alteration	no alteration	no alteration	no alteration	no alteration	no alteration	no alteration	no alteration	no alteration	no alteration	no alteration	no alteration	no alteration	no alteration	no alteration	no alteration	no alteration	no alteration	no alteration	no alteration	no alteration	no alteration	no alteration	no alteration	no alteration	HOMDEL	no alteration	no alteration	no alteration	no alteration	no alteration	no alteration	no alteration	no alteration	no alteration	no alteration	no alteration	no alteration	no alteration	no alteration	no alteration	no alteration	no alteration	no alteration	no alteration
prad_fhcrc	98-328O_LIVER	98-328	1	no alteration	no alteration	no alteration	no alteration	no alteration	no alteration	no alteration	no alteration	no alteration	no alteration	no alteration	no alteration	no alteration	no alteration	no alteration	no alteration	no alteration	no alteration	no alteration	no alteration	no alteration	no alteration	no alteration	no alteration	no alteration	no alteration	no alteration	no alteration	no alteration	no alteration	no alteration	no alteration	no alteration	no alteration	no alteration	AMP	no alteration	no alteration	no alteration	no alteration	no alteration	no alteration	no alteration	no alteration	no alteration	no alteration
prad_fhcrc	98-362B1_LN	98-362	1	no alteration	no alteration	no alteration	no alteration	no alteration	no alteration	no alteration	no alteration	no alteration	no alteration	no alteration	no alteration	no alteration	no alteration	no alteration	AMP	no alteration	no alteration	no alteration	no alteration	no alteration	no alteration	no alteration	no alteration	no alteration	no alteration	no alteration	no alteration	no alteration	no alteration	AMP	no alteration	no alteration	no alteration	no alteration	no alteration	no alteration	no alteration	no alteration	no alteration	no alteration	no alteration	no alteration	no alteration	no alteration	no alteration
prad_fhcrc	98-372K2_BLADDER_NECK	98-372	1	no alteration	no alteration	no alteration	no alteration	no alteration	no alteration	no alteration	no alteration	no alteration	no alteration	no alteration	no alteration	no alteration	no alteration	no alteration	no alteration	AMP	no alteration	AMP	no alteration	no alteration	no alteration	no alteration	no alteration	no alteration	no alteration	no alteration	no alteration	no alteration	no alteration	no alteration	no alteration	no alteration	no alteration	no alteration	no alteration	no alteration	no alteration	no alteration	AMP	no alteration	no alteration	no alteration	no alteration	no alteration	no alteration
prad_fhcrc	98-372L_LN	98-372	1	no alteration	HOMDEL (driver)	no alteration	HOMDEL	no alteration	no alteration	no alteration	no alteration	HOMDEL	HOMDEL	no alteration	no alteration	no alteration	no alteration	no alteration	HOMDEL	AMP	HOMDEL	no alteration	no alteration	HOMDEL	HOMDEL	HOMDEL	no alteration	HOMDEL	HOMDEL	HOMDEL	no alteration	no alteration	no alteration	no alteration	no alteration	no alteration	HOMDEL	HOMDEL	no alteration	no alteration	HOMDEL	HOMDEL	AMP	no alteration	HOMDEL	no alteration	no alteration	no alteration	no alteration
prad_fhcrc	99-064N_LN	99-064	1	no alteration	no alteration	no alteration	no alteration	no alteration	no alteration	no alteration	no alteration	no alteration	no alteration	no alteration	no alteration	no alteration	no alteration	no alteration	no alteration	no alteration	no alteration	no alteration	no alteration	no alteration	no alteration	no alteration	no alteration	no alteration	no alteration	no alteration	no alteration	no alteration	no alteration	no alteration	no alteration	no alteration	no alteration	no alteration	no alteration	no alteration	no alteration	no alteration	no alteration	no alteration	no alteration	no alteration	no alteration	no alteration	no alteration
prad_fhcrc	99-064O_LN	99-064	1	no alteration	no alteration	no alteration	no alteration	no alteration	no alteration	no alteration	no alteration	no alteration	no alteration	no alteration	no alteration	no alteration	no alteration	no alteration	no alteration	no alteration	no alteration	no alteration	no alteration	no alteration	no alteration	no alteration	no alteration	no alteration	no alteration	no alteration	no alteration	no alteration	no alteration	no alteration	no alteration	no alteration	no alteration	AMP	no alteration	no alteration	no alteration	no alteration	no alteration	no alteration	no alteration	no alteration	no alteration	no alteration	no alteration
prad_fhcrc	99-069F_LUNG	99-069	1	no alteration	no alteration	no alteration	no alteration	no alteration	no alteration	no alteration	no alteration	no alteration	no alteration	no alteration	no alteration	no alteration	no alteration	no alteration	no alteration	no alteration	no alteration	no alteration	no alteration	no alteration	no alteration	no alteration	no alteration	no alteration	no alteration	no alteration	no alteration	no alteration	no alteration	no alteration	no alteration	no alteration	no alteration	AMP	no alteration	no alteration	no alteration	no alteration	no alteration	no alteration	no alteration	no alteration	no alteration	no alteration	no alteration
prad_fhcrc	99-069G1_PERITONEUM	99-069	1	no alteration	no alteration	no alteration	no alteration	no alteration	no alteration	no alteration	no alteration	no alteration	no alteration	no alteration	no alteration	no alteration	no alteration	no alteration	no alteration	no alteration	no alteration	no alteration	no alteration	no alteration	no alteration	no alteration	no alteration	no alteration	no alteration	no alteration	no alteration	no alteration	no alteration	no alteration	no alteration	no alteration	no alteration	AMP	no alteration	no alteration	no alteration	no alteration	no alteration	no alteration	no alteration	no alteration	no alteration	no alteration	no alteration
prad_fhcrc	99-069I_BLADDER_NECK	99-069	1	no alteration	no alteration	no alteration	no alteration	no alteration	no alteration	no alteration	no alteration	no alteration	no alteration	no alteration	no alteration	no alteration	no alteration	no alteration	no alteration	no alteration	no alteration	no alteration	no alteration	no alteration	no alteration	no alteration	no alteration	no alteration	no alteration	no alteration	no alteration	no alteration	no alteration	no alteration	no alteration	no alteration	no alteration	AMP	no alteration	no alteration	no alteration	no alteration	no alteration	no alteration	no alteration	no alteration	no alteration	no alteration	no alteration
prad_fhcrc	99-090A2_LIVER	99-090	1	AMP (driver)	no alteration	no alteration	no alteration	no alteration	no alteration	no alteration	no alteration	no alteration	no alteration	no alteration	no alteration	AMP	no alteration	no alteration	no alteration	no alteration	no alteration	no alteration	no alteration	no alteration	no alteration	no alteration	no alteration	no alteration	no alteration	no alteration	no alteration	no alteration	no alteration	no alteration	no alteration	no alteration	no alteration	no alteration	no alteration	no alteration	no alteration	no alteration	no alteration	no alteration	AMP	no alteration	no alteration	no alteration	no alteration
prad_fhcrc	99-091C_LIVER	99-091	1	no alteration	no alteration	no alteration	no alteration	no alteration	no alteration	no alteration	no alteration	HOMDEL	no alteration	no alteration	no alteration	no alteration	no alteration	no alteration	no alteration	no alteration	no alteration	no alteration	no alteration	no alteration	no alteration	no alteration	no alteration	no alteration	no alteration	no alteration	no alteration	no alteration	no alteration	no alteration	no alteration	no alteration	no alteration	no alteration	no alteration	no alteration	no alteration	no alteration	no alteration	no alteration	no alteration	no alteration	no alteration	no alteration	no alteration
prad_fhcrc	99-091I_LN	99-091	1	no alteration	no alteration	no alteration	no alteration	no alteration	no alteration	no alteration	no alteration	no alteration	L2323R	no alteration	no alteration	AMP	no alteration	no alteration	no alteration	no alteration	no alteration	no alteration	no alteration	no alteration	no alteration	no alteration	no alteration	no alteration	no alteration	no alteration	no alteration	no alteration	no alteration	no alteration	no alteration	no alteration	no alteration	no alteration	no alteration	no alteration	no alteration	no alteration	no alteration	no alteration	no alteration	no alteration	no alteration	no alteration	no alteration
prad_fhcrc	99-091J_LN	99-091	1	no alteration	no alteration	no alteration	no alteration	no alteration	no alteration	no alteration	no alteration	no alteration	L2323R	AMP	no alteration	AMP	no alteration	no alteration	no alteration	no alteration	no alteration	no alteration	no alteration	no alteration	no alteration	no alteration	no alteration	no alteration	no alteration	no alteration	no alteration	no alteration	no alteration	no alteration	no alteration	no alteration	no alteration	no alteration	no alteration	no alteration	no alteration	no alteration	no alteration	no alteration	no alteration	no alteration	no alteration	no alteration	no alteration
prad_fhcrc	99-091K_LN	99-091	1	no alteration	no alteration	no alteration	no alteration	no alteration	no alteration	no alteration	no alteration	no alteration	L2323R	no alteration	no alteration	AMP	no alteration	no alteration	no alteration	no alteration	no alteration	no alteration	no alteration	no alteration	no alteration	no alteration	no alteration	no alteration	no alteration	no alteration	no alteration	no alteration	no alteration	no alteration	no alteration	no alteration	no alteration	no alteration	no alteration	no alteration	no alteration	no alteration	no alteration	no alteration	no alteration	no alteration	no alteration	no alteration	no alteration
prad_fhcrc	99-091L_LN	99-091	1	no alteration	no alteration	no alteration	no alteration	no alteration	no alteration	no alteration	no alteration	no alteration	no alteration	no alteration	no alteration	no alteration	no alteration	no alteration	no alteration	no alteration	no alteration	no alteration	no alteration	no alteration	no alteration	no alteration	no alteration	no alteration	no alteration	no alteration	no alteration	no alteration	no alteration	no alteration	no alteration	no alteration	no alteration	no alteration	no alteration	no alteration	no alteration	no alteration	no alteration	no alteration	no alteration	no alteration	no alteration	no alteration	no alteration
prad_fhcrc	99-091N_LN	99-091	1	no alteration	no alteration	no alteration	no alteration	no alteration	no alteration	no alteration	no alteration	no alteration	L2323R	no alteration	no alteration	AMP	no alteration	no alteration	no alteration	no alteration	no alteration	no alteration	no alteration	no alteration	no alteration	no alteration	no alteration	no alteration	no alteration	no alteration	no alteration	no alteration	no alteration	no alteration	no alteration	no alteration	no alteration	no alteration	no alteration	no alteration	no alteration	no alteration	no alteration	no alteration	no alteration	no alteration	no alteration	no alteration	no alteration
prad_fhcrc	99-091P_LN	99-091	1	no alteration	no alteration	no alteration	no alteration	no alteration	no alteration	no alteration	no alteration	no alteration	no alteration	no alteration	no alteration	AMP	no alteration	no alteration	no alteration	no alteration	no alteration	no alteration	no alteration	no alteration	no alteration	no alteration	no alteration	no alteration	no alteration	no alteration	no alteration	no alteration	no alteration	no alteration	no alteration	no alteration	no alteration	no alteration	no alteration	no alteration	no alteration	no alteration	no alteration	no alteration	no alteration	no alteration	no alteration	no alteration	no alteration
prad_cdk12_mskcc_2020	P-0000449-T01-IM3	P-0000449	1	not profiled	not profiled	no alteration	not profiled	not profiled	not profiled	not profiled	no alteration	not profiled	not profiled	not profiled	not profiled	not profiled	not profiled	not profiled	not profiled	not profiled	not profiled	not profiled	not profiled	not profiled	not profiled	not profiled	not profiled	not profiled	not profiled	not profiled	not profiled	not profiled	not profiled	not profiled	not profiled	not profiled	not profiled	not profiled	not profiled	not profiled	not profiled	not profiled	not profiled	not profiled	not profiled	not profiled	not profiled	not profiled	no alteration
prad_cdk12_mskcc_2020	P-0000842-T02-IM5	P-0000842	1	not profiled	not profiled	no alteration	not profiled	not profiled	not profiled	not profiled	no alteration	not profiled	not profiled	not profiled	not profiled	not profiled	not profiled	not profiled	not profiled	not profiled	not profiled	not profiled	not profiled	not profiled	not profiled	not profiled	not profiled	not profiled	not profiled	not profiled	not profiled	not profiled	not profiled	not profiled	not profiled	not profiled	not profiled	not profiled	not profiled	not profiled	not profiled	not profiled	no alteration	not profiled	not profiled	not profiled	not profiled	not profiled	no alteration
prad_cdk12_mskcc_2020	P-0001128-T01-IM3	P-0001128	1	not profiled	not profiled	E17K (driver)	not profiled	not profiled	not profiled	not profiled	no alteration	not profiled	not profiled	not profiled	not profiled	not profiled	not profiled	not profiled	not profiled	not profiled	not profiled	not profiled	not profiled	not profiled	not profiled	not profiled	not profiled	not profiled	not profiled	not profiled	not profiled	not profiled	not profiled	not profiled	not profiled	not profiled	not profiled	not profiled	not profiled	not profiled	not profiled	not profiled	not profiled	not profiled	not profiled	not profiled	not profiled	not profiled	no alteration
prad_cdk12_mskcc_2020	P-0001768-T02-IM6	P-0001768	1	no alteration	not profiled	no alteration	not profiled	not profiled	not profiled	not profiled	no alteration	not profiled	not profiled	not profiled	not profiled	not profiled	not profiled	not profiled	not profiled	not profiled	not profiled	not profiled	not profiled	not profiled	not profiled	not profiled	not profiled	not profiled	not profiled	not profiled	not profiled	not profiled	not profiled	not profiled	not profiled	not profiled	not profiled	not profiled	not profiled	not profiled	not profiled	not profiled	no alteration	not profiled	not profiled	not profiled	not profiled	not profiled	no alteration
prad_cdk12_mskcc_2020	P-0001845-T01-IM3	P-0001845	1	not profiled	not profiled	Q79K (driver)	not profiled	not profiled	not profiled	not profiled	no alteration	not profiled	not profiled	not profiled	not profiled	not profiled	not profiled	not profiled	not profiled	not profiled	not profiled	not profiled	not profiled	not profiled	not profiled	not profiled	not profiled	not profiled	not profiled	not profiled	not profiled	not profiled	not profiled	not profiled	not profiled	not profiled	not profiled	not profiled	not profiled	not profiled	not profiled	not profiled	not profiled	not profiled	not profiled	not profiled	not profiled	not profiled	no alteration
prad_cdk12_mskcc_2020	P-0003040-T01-IM5	P-0003040	1	not profiled	not profiled	no alteration	not profiled	not profiled	not profiled	not profiled	AMP (driver)	not profiled	not profiled	not profiled	not profiled	not profiled	not profiled	not profiled	not profiled	not profiled	not profiled	not profiled	not profiled	not profiled	not profiled	not profiled	not profiled	not profiled	not profiled	not profiled	not profiled	not profiled	not profiled	not profiled	not profiled	not profiled	not profiled	not profiled	not profiled	not profiled	not profiled	not profiled	no alteration	not profiled	not profiled	not profiled	not profiled	not profiled	no alteration
prad_cdk12_mskcc_2020	P-0003390-T01-IM5	P-0003390	1	not profiled	not profiled	no alteration	not profiled	not profiled	not profiled	not profiled	AMP (driver)	not profiled	not profiled	not profiled	not profiled	not profiled	not profiled	not profiled	not profiled	not profiled	not profiled	not profiled	not profiled	not profiled	not profiled	not profiled	not profiled	not profiled	not profiled	not profiled	not profiled	not profiled	not profiled	not profiled	not profiled	not profiled	not profiled	not profiled	not profiled	not profiled	not profiled	not profiled	no alteration	not profiled	not profiled	not profiled	not profiled	not profiled	no alteration
prad_cdk12_mskcc_2020	P-0003856-T01-IM5	P-0003856	1	not profiled	not profiled	no alteration	not profiled	not profiled	not profiled	not profiled	AMP (driver)	not profiled	not profiled	not profiled	not profiled	not profiled	not profiled	not profiled	not profiled	not profiled	not profiled	not profiled	not profiled	not profiled	not profiled	not profiled	not profiled	not profiled	not profiled	not profiled	not profiled	not profiled	not profiled	not profiled	not profiled	not profiled	not profiled	not profiled	not profiled	not profiled	not profiled	not profiled	no alteration	not profiled	not profiled	not profiled	not profiled	not profiled	no alteration
prad_cdk12_mskcc_2020	P-0004243-T01-IM5	P-0004243	1	not profiled	not profiled	no alteration	not profiled	not profiled	not profiled	not profiled	no alteration	not profiled	not profiled	not profiled	not profiled	not profiled	not profiled	not profiled	not profiled	not profiled	not profiled	not profiled	not profiled	not profiled	not profiled	not profiled	not profiled	not profiled	not profiled	not profiled	not profiled	not profiled	not profiled	not profiled	not profiled	not profiled	not profiled	not profiled	not profiled	not profiled	not profiled	not profiled	no alteration	not profiled	not profiled	not profiled	not profiled	not profiled	Q506H
prad_cdk12_mskcc_2020	P-0004830-T01-IM5	P-0004830	1	not profiled	not profiled	no alteration	not profiled	not profiled	not profiled	not profiled	no alteration	not profiled	not profiled	not profiled	not profiled	not profiled	not profiled	not profiled	not profiled	not profiled	not profiled	not profiled	not profiled	not profiled	not profiled	not profiled	not profiled	not profiled	not profiled	not profiled	not profiled	not profiled	not profiled	not profiled	not profiled	not profiled	not profiled	not profiled	not profiled	not profiled	not profiled	not profiled	HOMDEL	not profiled	not profiled	not profiled	not profiled	not profiled	no alteration
prad_cdk12_mskcc_2020	P-0005428-T01-IM5	P-0005428	1	not profiled	not profiled	no alteration	not profiled	not profiled	not profiled	not profiled	no alteration	not profiled	not profiled	not profiled	not profiled	not profiled	not profiled	not profiled	not profiled	not profiled	not profiled	not profiled	not profiled	not profiled	not profiled	not profiled	not profiled	not profiled	not profiled	not profiled	not profiled	not profiled	not profiled	not profiled	not profiled	not profiled	not profiled	not profiled	not profiled	not profiled	not profiled	not profiled	EIF4A2-TMPRSS2 fusion	not profiled	not profiled	not profiled	not profiled	not profiled	no alteration
prad_cdk12_mskcc_2020	P-0005459-T01-IM5	P-0005459	1	not profiled	not profiled	no alteration	not profiled	not profiled	not profiled	not profiled	no alteration	not profiled	not profiled	not profiled	not profiled	not profiled	not profiled	not profiled	not profiled	not profiled	not profiled	not profiled	not profiled	not profiled	not profiled	not profiled	not profiled	not profiled	not profiled	not profiled	not profiled	not profiled	not profiled	not profiled	not profiled	not profiled	not profiled	not profiled	not profiled	not profiled	not profiled	not profiled	no alteration	not profiled	not profiled	not profiled	not profiled	not profiled	no alteration
prad_cdk12_mskcc_2020	P-0005555-T01-IM5	P-0005555	1	not profiled	not profiled	no alteration	not profiled	not profiled	not profiled	not profiled	AMP (driver)	not profiled	not profiled	not profiled	not profiled	not profiled	not profiled	not profiled	not profiled	not profiled	not profiled	not profiled	not profiled	not profiled	not profiled	not profiled	not profiled	not profiled	not profiled	not profiled	not profiled	not profiled	not profiled	not profiled	not profiled	not profiled	not profiled	not profiled	not profiled	not profiled	not profiled	not profiled	no alteration	not profiled	not profiled	not profiled	not profiled	not profiled	no alteration
prad_cdk12_mskcc_2020	P-0005570-T01-IM5	P-0005570	1	not profiled	not profiled	Q79K (driver)	not profiled	not profiled	not profiled	not profiled	no alteration	not profiled	not profiled	not profiled	not profiled	not profiled	not profiled	not profiled	not profiled	not profiled	not profiled	not profiled	not profiled	not profiled	not profiled	not profiled	not profiled	not profiled	not profiled	not profiled	not profiled	not profiled	not profiled	not profiled	not profiled	not profiled	not profiled	not profiled	not profiled	not profiled	not profiled	not profiled	no alteration	not profiled	not profiled	not profiled	not profiled	not profiled	no alteration
prad_cdk12_mskcc_2020	P-0005761-T01-IM5	P-0005761	1	not profiled	not profiled	no alteration	not profiled	not profiled	not profiled	not profiled	no alteration	not profiled	not profiled	not profiled	not profiled	not profiled	not profiled	not profiled	not profiled	not profiled	not profiled	not profiled	not profiled	not profiled	not profiled	not profiled	not profiled	not profiled	not profiled	not profiled	not profiled	not profiled	not profiled	not profiled	not profiled	not profiled	not profiled	not profiled	not profiled	not profiled	not profiled	not profiled	no alteration	not profiled	not profiled	not profiled	not profiled	not profiled	no alteration
prad_cdk12_mskcc_2020	P-0005802-T01-IM5	P-0005802	1	not profiled	not profiled	no alteration	not profiled	not profiled	not profiled	not profiled	no alteration	not profiled	not profiled	not profiled	not profiled	not profiled	not profiled	not profiled	not profiled	not profiled	not profiled	not profiled	not profiled	not profiled	not profiled	not profiled	not profiled	not profiled	not profiled	not profiled	not profiled	not profiled	not profiled	not profiled	not profiled	not profiled	not profiled	not profiled	not profiled	not profiled	not profiled	not profiled	no alteration	not profiled	not profiled	not profiled	not profiled	not profiled	no alteration
prad_cdk12_mskcc_2020	P-0006602-T03-IM6	P-0006602	1	no alteration	not profiled	no alteration	not profiled	not profiled	not profiled	not profiled	no alteration	not profiled	not profiled	not profiled	not profiled	not profiled	not profiled	not profiled	not profiled	not profiled	not profiled	not profiled	not profiled	not profiled	not profiled	not profiled	not profiled	not profiled	not profiled	not profiled	not profiled	not profiled	not profiled	not profiled	not profiled	not profiled	not profiled	not profiled	not profiled	not profiled	not profiled	not profiled	no alteration	not profiled	not profiled	not profiled	not profiled	not profiled	no alteration
prad_cdk12_mskcc_2020	P-0006749-T01-IM5	P-0006749	1	not profiled	not profiled	AMP (driver)	not profiled	not profiled	not profiled	not profiled	no alteration	not profiled	not profiled	not profiled	not profiled	not profiled	not profiled	not profiled	not profiled	not profiled	not profiled	not profiled	not profiled	not profiled	not profiled	not profiled	not profiled	not profiled	not profiled	not profiled	not profiled	not profiled	not profiled	not profiled	not profiled	not profiled	not profiled	not profiled	not profiled	not profiled	not profiled	not profiled	no alteration	not profiled	not profiled	not profiled	not profiled	not profiled	no alteration
prad_cdk12_mskcc_2020	P-0007267-T01-IM5	P-0007267	1	not profiled	not profiled	no alteration	not profiled	not profiled	not profiled	not profiled	no alteration	not profiled	not profiled	not profiled	not profiled	not profiled	not profiled	not profiled	not profiled	not profiled	not profiled	not profiled	not profiled	not profiled	not profiled	not profiled	not profiled	not profiled	not profiled	not profiled	not profiled	not profiled	not profiled	not profiled	not profiled	not profiled	not profiled	not profiled	not profiled	not profiled	not profiled	not profiled	no alteration	not profiled	not profiled	not profiled	not profiled	not profiled	no alteration
prad_cdk12_mskcc_2020	P-0007289-T02-IM5	P-0007289	1	not profiled	not profiled	no alteration	not profiled	not profiled	not profiled	not profiled	no alteration	not profiled	not profiled	not profiled	not profiled	not profiled	not profiled	not profiled	not profiled	not profiled	not profiled	not profiled	not profiled	not profiled	not profiled	not profiled	not profiled	not profiled	not profiled	not profiled	not profiled	not profiled	not profiled	not profiled	not profiled	not profiled	not profiled	not profiled	not profiled	not profiled	not profiled	not profiled	Y392*	not profiled	not profiled	not profiled	not profiled	not profiled	no alteration
prad_cdk12_mskcc_2020	P-0007343-T02-IM6	P-0007343	1	no alteration	not profiled	no alteration	not profiled	not profiled	not profiled	not profiled	no alteration	not profiled	not profiled	not profiled	not profiled	not profiled	not profiled	not profiled	not profiled	not profiled	not profiled	not profiled	not profiled	not profiled	not profiled	not profiled	not profiled	not profiled	not profiled	not profiled	not profiled	not profiled	not profiled	not profiled	not profiled	not profiled	not profiled	not profiled	not profiled	not profiled	not profiled	not profiled	AMP	not profiled	not profiled	not profiled	not profiled	not profiled	no alteration
prad_cdk12_mskcc_2020	P-0007358-T02-IM5	P-0007358	1	not profiled	not profiled	no alteration	not profiled	not profiled	not profiled	not profiled	no alteration	not profiled	not profiled	not profiled	not profiled	not profiled	not profiled	not profiled	not profiled	not profiled	not profiled	not profiled	not profiled	not profiled	not profiled	not profiled	not profiled	not profiled	not profiled	not profiled	not profiled	not profiled	not profiled	not profiled	not profiled	not profiled	not profiled	not profiled	not profiled	not profiled	not profiled	not profiled	no alteration	not profiled	not profiled	not profiled	not profiled	not profiled	no alteration
prad_cdk12_mskcc_2020	P-0007629-T02-IM6	P-0007629	1	AMP (driver)	not profiled	no alteration	not profiled	not profiled	not profiled	not profiled	no alteration	not profiled	not profiled	not profiled	not profiled	not profiled	not profiled	not profiled	not profiled	not profiled	not profiled	not profiled	not profiled	not profiled	not profiled	not profiled	not profiled	not profiled	not profiled	not profiled	not profiled	not profiled	not profiled	not profiled	not profiled	not profiled	not profiled	not profiled	not profiled	not profiled	not profiled	not profiled	no alteration	not profiled	not profiled	not profiled	not profiled	not profiled	no alteration
prad_cdk12_mskcc_2020	P-0009056-T02-IM6	P-0009056	1	Q589K	not profiled	no alteration	not profiled	not profiled	not profiled	not profiled	no alteration	not profiled	not profiled	not profiled	not profiled	not profiled	not profiled	not profiled	not profiled	not profiled	not profiled	not profiled	not profiled	not profiled	not profiled	not profiled	not profiled	not profiled	not profiled	not profiled	not profiled	not profiled	not profiled	not profiled	not profiled	not profiled	not profiled	not profiled	not profiled	not profiled	not profiled	not profiled	no alteration	not profiled	not profiled	not profiled	not profiled	not profiled	no alteration
prad_cdk12_mskcc_2020	P-0009448-T01-IM5	P-0009448	1	not profiled	not profiled	no alteration	not profiled	not profiled	not profiled	not profiled	no alteration	not profiled	not profiled	not profiled	not profiled	not profiled	not profiled	not profiled	not profiled	not profiled	not profiled	not profiled	not profiled	not profiled	not profiled	not profiled	not profiled	not profiled	not profiled	not profiled	not profiled	not profiled	not profiled	not profiled	not profiled	not profiled	not profiled	not profiled	not profiled	not profiled	not profiled	not profiled	no alteration	not profiled	not profiled	not profiled	not profiled	not profiled	no alteration
prad_cdk12_mskcc_2020	P-0009663-T01-IM5	P-0009663	1	not profiled	not profiled	E17K (driver)	not profiled	not profiled	not profiled	not profiled	no alteration	not profiled	not profiled	not profiled	not profiled	not profiled	not profiled	not profiled	not profiled	not profiled	not profiled	not profiled	not profiled	not profiled	not profiled	not profiled	not profiled	not profiled	not profiled	not profiled	not profiled	not profiled	not profiled	not profiled	not profiled	not profiled	not profiled	not profiled	not profiled	not profiled	not profiled	not profiled	no alteration	not profiled	not profiled	not profiled	not profiled	not profiled	no alteration
prad_cdk12_mskcc_2020	P-0009818-T01-IM5	P-0009818	1	not profiled	not profiled	no alteration	not profiled	not profiled	not profiled	not profiled	AMP (driver)	not profiled	not profiled	not profiled	not profiled	not profiled	not profiled	not profiled	not profiled	not profiled	not profiled	not profiled	not profiled	not profiled	not profiled	not profiled	not profiled	not profiled	not profiled	not profiled	not profiled	not profiled	not profiled	not profiled	not profiled	not profiled	not profiled	not profiled	not profiled	not profiled	not profiled	not profiled	no alteration	not profiled	not profiled	not profiled	not profiled	not profiled	no alteration
prad_cdk12_mskcc_2020	P-0009908-T02-IM6	P-0009908	1	no alteration	not profiled	no alteration	not profiled	not profiled	not profiled	not profiled	no alteration	not profiled	not profiled	not profiled	not profiled	not profiled	not profiled	not profiled	not profiled	not profiled	not profiled	not profiled	not profiled	not profiled	not profiled	not profiled	not profiled	not profiled	not profiled	not profiled	not profiled	not profiled	not profiled	not profiled	not profiled	not profiled	not profiled	not profiled	not profiled	not profiled	not profiled	not profiled	AMP	not profiled	not profiled	not profiled	not profiled	not profiled	no alteration
prad_cdk12_mskcc_2020	P-0010309-T01-IM5	P-0010309	1	not profiled	not profiled	E17K (driver)	not profiled	not profiled	not profiled	not profiled	no alteration	not profiled	not profiled	not profiled	not profiled	not profiled	not profiled	not profiled	not profiled	not profiled	not profiled	not profiled	not profiled	not profiled	not profiled	not profiled	not profiled	not profiled	not profiled	not profiled	not profiled	not profiled	not profiled	not profiled	not profiled	not profiled	not profiled	not profiled	not profiled	not profiled	not profiled	not profiled	no alteration	not profiled	not profiled	not profiled	not profiled	not profiled	no alteration
prad_cdk12_mskcc_2020	P-0010823-T02-IM6	P-0010823	1	AMP (driver)	not profiled	no alteration	not profiled	not profiled	not profiled	not profiled	no alteration	not profiled	not profiled	not profiled	not profiled	not profiled	not profiled	not profiled	not profiled	not profiled	not profiled	not profiled	not profiled	not profiled	not profiled	not profiled	not profiled	not profiled	not profiled	not profiled	not profiled	not profiled	not profiled	not profiled	not profiled	not profiled	not profiled	not profiled	not profiled	not profiled	not profiled	not profiled	no alteration	not profiled	not profiled	not profiled	not profiled	not profiled	no alteration
prad_cdk12_mskcc_2020	P-0012026-T01-IM5	P-0012026	1	not profiled	not profiled	no alteration	not profiled	not profiled	not profiled	not profiled	no alteration	not profiled	not profiled	not profiled	not profiled	not profiled	not profiled	not profiled	not profiled	not profiled	not profiled	not profiled	not profiled	not profiled	not profiled	not profiled	not profiled	not profiled	not profiled	not profiled	not profiled	not profiled	not profiled	not profiled	not profiled	not profiled	not profiled	not profiled	not profiled	not profiled	not profiled	not profiled	no alteration	not profiled	not profiled	not profiled	not profiled	not profiled	A361V
prad_cdk12_mskcc_2020	P-0012624-T01-IM5	P-0012624	1	not profiled	not profiled	E17K (driver)	not profiled	not profiled	not profiled	not profiled	no alteration	not profiled	not profiled	not profiled	not profiled	not profiled	not profiled	not profiled	not profiled	not profiled	not profiled	not profiled	not profiled	not profiled	not profiled	not profiled	not profiled	not profiled	not profiled	not profiled	not profiled	not profiled	not profiled	not profiled	not profiled	not profiled	not profiled	not profiled	not profiled	not profiled	not profiled	not profiled	no alteration	not profiled	not profiled	not profiled	not profiled	not profiled	no alteration
prad_cdk12_mskcc_2020	P-0012669-T02-IM6	P-0012669	1	no alteration	not profiled	no alteration	not profiled	not profiled	not profiled	not profiled	D221G	not profiled	not profiled	not profiled	not profiled	not profiled	not profiled	not profiled	not profiled	not profiled	not profiled	not profiled	not profiled	not profiled	not profiled	not profiled	not profiled	not profiled	not profiled	not profiled	not profiled	not profiled	not profiled	not profiled	not profiled	not profiled	not profiled	not profiled	not profiled	not profiled	not profiled	not profiled	no alteration	not profiled	not profiled	not profiled	not profiled	not profiled	no alteration
prad_cdk12_mskcc_2020	P-0013358-T01-IM5	P-0013358	1	not profiled	not profiled	AMP (driver)	not profiled	not profiled	not profiled	not profiled	no alteration	not profiled	not profiled	not profiled	not profiled	not profiled	not profiled	not profiled	not profiled	not profiled	not profiled	not profiled	not profiled	not profiled	not profiled	not profiled	not profiled	not profiled	not profiled	not profiled	not profiled	not profiled	not profiled	not profiled	not profiled	not profiled	not profiled	not profiled	not profiled	not profiled	not profiled	not profiled	no alteration	not profiled	not profiled	not profiled	not profiled	not profiled	no alteration
prad_cdk12_mskcc_2020	P-0014256-T01-IM6	P-0014256	1	no alteration	not profiled	L52H (driver)	not profiled	not profiled	not profiled	not profiled	no alteration	not profiled	not profiled	not profiled	not profiled	not profiled	not profiled	not profiled	not profiled	not profiled	not profiled	not profiled	not profiled	not profiled	not profiled	not profiled	not profiled	not profiled	not profiled	not profiled	not profiled	not profiled	not profiled	not profiled	not profiled	not profiled	not profiled	not profiled	not profiled	not profiled	not profiled	not profiled	no alteration	not profiled	not profiled	not profiled	not profiled	not profiled	no alteration
prad_cdk12_mskcc_2020	P-0014333-T02-IM6	P-0014333	1	AMP (driver)	not profiled	no alteration	not profiled	not profiled	not profiled	not profiled	no alteration	not profiled	not profiled	not profiled	not profiled	not profiled	not profiled	not profiled	not profiled	not profiled	not profiled	not profiled	not profiled	not profiled	not profiled	not profiled	not profiled	not profiled	not profiled	not profiled	not profiled	not profiled	not profiled	not profiled	not profiled	not profiled	not profiled	not profiled	not profiled	not profiled	not profiled	not profiled	no alteration	not profiled	not profiled	not profiled	not profiled	not profiled	no alteration
prad_cdk12_mskcc_2020	P-0014408-T01-IM6	P-0014408	1	AMP (driver)	not profiled	no alteration	not profiled	not profiled	not profiled	not profiled	no alteration	not profiled	not profiled	not profiled	not profiled	not profiled	not profiled	not profiled	not profiled	not profiled	not profiled	not profiled	not profiled	not profiled	not profiled	not profiled	not profiled	not profiled	not profiled	not profiled	not profiled	not profiled	not profiled	not profiled	not profiled	not profiled	not profiled	not profiled	not profiled	not profiled	not profiled	not profiled	no alteration	not profiled	not profiled	not profiled	not profiled	not profiled	no alteration
prad_cdk12_mskcc_2020	P-0015060-T01-IM6	P-0015060	1	AMP (driver)	not profiled	no alteration	not profiled	not profiled	not profiled	not profiled	no alteration	not profiled	not profiled	not profiled	not profiled	not profiled	not profiled	not profiled	not profiled	not profiled	not profiled	not profiled	not profiled	not profiled	not profiled	not profiled	not profiled	not profiled	not profiled	not profiled	not profiled	not profiled	not profiled	not profiled	not profiled	not profiled	not profiled	not profiled	not profiled	not profiled	not profiled	not profiled	no alteration	not profiled	not profiled	not profiled	not profiled	not profiled	no alteration
prad_cdk12_mskcc_2020	P-0015452-T01-IM6	P-0015452	1	no alteration	not profiled	no alteration	not profiled	not profiled	not profiled	not profiled	no alteration	not profiled	not profiled	not profiled	not profiled	not profiled	not profiled	not profiled	not profiled	not profiled	not profiled	not profiled	not profiled	not profiled	not profiled	not profiled	not profiled	not profiled	not profiled	not profiled	not profiled	not profiled	not profiled	not profiled	not profiled	not profiled	not profiled	not profiled	not profiled	not profiled	not profiled	not profiled	no alteration	not profiled	not profiled	not profiled	not profiled	not profiled	no alteration
prad_cdk12_mskcc_2020	P-0016733-T01-IM6	P-0016733	1	no alteration	not profiled	no alteration	not profiled	not profiled	not profiled	not profiled	no alteration	not profiled	not profiled	not profiled	not profiled	not profiled	not profiled	not profiled	not profiled	not profiled	not profiled	not profiled	not profiled	not profiled	not profiled	not profiled	not profiled	not profiled	not profiled	not profiled	not profiled	not profiled	not profiled	not profiled	not profiled	not profiled	not profiled	not profiled	not profiled	not profiled	not profiled	not profiled	no alteration	not profiled	not profiled	not profiled	not profiled	not profiled	no alteration
prad_cdk12_mskcc_2020	P-0016877-T01-IM6	P-0016877	1	no alteration	not profiled	no alteration	not profiled	not profiled	not profiled	not profiled	no alteration	not profiled	not profiled	not profiled	not profiled	not profiled	not profiled	not profiled	not profiled	not profiled	not profiled	not profiled	not profiled	not profiled	not profiled	not profiled	not profiled	not profiled	not profiled	not profiled	not profiled	not profiled	not profiled	not profiled	not profiled	not profiled	not profiled	not profiled	not profiled	not profiled	not profiled	not profiled	no alteration	not profiled	not profiled	not profiled	not profiled	not profiled	no alteration
prad_cdk12_mskcc_2020	P-0017376-T01-IM6	P-0017376	1	no alteration	not profiled	E17K (driver)	not profiled	not profiled	not profiled	not profiled	no alteration	not profiled	not profiled	not profiled	not profiled	not profiled	not profiled	not profiled	not profiled	not profiled	not profiled	not profiled	not profiled	not profiled	not profiled	not profiled	not profiled	not profiled	not profiled	not profiled	not profiled	not profiled	not profiled	not profiled	not profiled	not profiled	not profiled	not profiled	not profiled	not profiled	not profiled	not profiled	no alteration	not profiled	not profiled	not profiled	not profiled	not profiled	no alteration
prad_cdk12_mskcc_2020	P-0017730-T01-IM6	P-0017730	1	no alteration	not profiled	no alteration	not profiled	not profiled	not profiled	not profiled	no alteration	not profiled	not profiled	not profiled	not profiled	not profiled	not profiled	not profiled	not profiled	not profiled	not profiled	not profiled	not profiled	not profiled	not profiled	not profiled	not profiled	not profiled	not profiled	not profiled	not profiled	not profiled	not profiled	not profiled	not profiled	not profiled	not profiled	not profiled	not profiled	not profiled	not profiled	not profiled	no alteration	not profiled	not profiled	not profiled	not profiled	not profiled	no alteration
prad_cdk12_mskcc_2020	P-0017987-T01-IM6	P-0017987	1	no alteration	not profiled	L52R (driver)	not profiled	not profiled	not profiled	not profiled	no alteration	not profiled	not profiled	not profiled	not profiled	not profiled	not profiled	not profiled	not profiled	not profiled	not profiled	not profiled	not profiled	not profiled	not profiled	not profiled	not profiled	not profiled	not profiled	not profiled	not profiled	not profiled	not profiled	not profiled	not profiled	not profiled	not profiled	not profiled	not profiled	not profiled	not profiled	not profiled	no alteration	not profiled	not profiled	not profiled	not profiled	not profiled	no alteration
prad_cdk12_mskcc_2020	P-0018068-T01-IM6	P-0018068	1	AMP (driver)	not profiled	no alteration	not profiled	not profiled	not profiled	not profiled	no alteration	not profiled	not profiled	not profiled	not profiled	not profiled	not profiled	not profiled	not profiled	not profiled	not profiled	not profiled	not profiled	not profiled	not profiled	not profiled	not profiled	not profiled	not profiled	not profiled	not profiled	not profiled	not profiled	not profiled	not profiled	not profiled	not profiled	not profiled	not profiled	not profiled	not profiled	not profiled	no alteration	not profiled	not profiled	not profiled	not profiled	not profiled	no alteration
prad_cdk12_mskcc_2020	P-0018315-T01-IM6	P-0018315	1	no alteration	not profiled	no alteration	not profiled	not profiled	not profiled	not profiled	no alteration	not profiled	not profiled	not profiled	not profiled	not profiled	not profiled	not profiled	not profiled	not profiled	not profiled	not profiled	not profiled	not profiled	not profiled	not profiled	not profiled	not profiled	not profiled	not profiled	not profiled	not profiled	not profiled	not profiled	not profiled	not profiled	not profiled	not profiled	not profiled	not profiled	not profiled	not profiled	no alteration	not profiled	not profiled	not profiled	not profiled	not profiled	no alteration
prad_cdk12_mskcc_2020	P-0018395-T01-IM6	P-0018395	1	no alteration	not profiled	no alteration	not profiled	not profiled	not profiled	not profiled	no alteration	not profiled	not profiled	not profiled	not profiled	not profiled	not profiled	not profiled	not profiled	not profiled	not profiled	not profiled	not profiled	not profiled	not profiled	not profiled	not profiled	not profiled	not profiled	not profiled	not profiled	not profiled	not profiled	not profiled	not profiled	not profiled	not profiled	not profiled	not profiled	not profiled	not profiled	not profiled	no alteration	not profiled	not profiled	not profiled	not profiled	not profiled	no alteration
prad_cdk12_mskcc_2020	P-0018556-T01-IM6	P-0018556	1	no alteration	not profiled	no alteration	not profiled	not profiled	not profiled	not profiled	no alteration	not profiled	not profiled	not profiled	not profiled	not profiled	not profiled	not profiled	not profiled	not profiled	not profiled	not profiled	not profiled	not profiled	not profiled	not profiled	not profiled	not profiled	not profiled	not profiled	not profiled	not profiled	not profiled	not profiled	not profiled	not profiled	not profiled	not profiled	not profiled	not profiled	not profiled	not profiled	G3S	not profiled	not profiled	not profiled	not profiled	not profiled	no alteration
prad_cdk12_mskcc_2020	P-0018627-T01-IM6	P-0018627	1	AMP (driver)	not profiled	no alteration	not profiled	not profiled	not profiled	not profiled	no alteration	not profiled	not profiled	not profiled	not profiled	not profiled	not profiled	not profiled	not profiled	not profiled	not profiled	not profiled	not profiled	not profiled	not profiled	not profiled	not profiled	not profiled	not profiled	not profiled	not profiled	not profiled	not profiled	not profiled	not profiled	not profiled	not profiled	not profiled	not profiled	not profiled	not profiled	not profiled	no alteration	not profiled	not profiled	not profiled	not profiled	not profiled	no alteration
prad_cdk12_mskcc_2020	P-0018659-T02-IM6	P-0018659	1	AMP (driver)	not profiled	no alteration	not profiled	not profiled	not profiled	not profiled	no alteration	not profiled	not profiled	not profiled	not profiled	not profiled	not profiled	not profiled	not profiled	not profiled	not profiled	not profiled	not profiled	not profiled	not profiled	not profiled	not profiled	not profiled	not profiled	not profiled	not profiled	not profiled	not profiled	not profiled	not profiled	not profiled	not profiled	not profiled	not profiled	not profiled	not profiled	not profiled	no alteration	not profiled	not profiled	not profiled	not profiled	not profiled	no alteration
prad_cdk12_mskcc_2020	P-0019023-T01-IM6	P-0019023	1	no alteration	not profiled	no alteration	not profiled	not profiled	not profiled	not profiled	no alteration	not profiled	not profiled	not profiled	not profiled	not profiled	not profiled	not profiled	not profiled	not profiled	not profiled	not profiled	not profiled	not profiled	not profiled	not profiled	not profiled	not profiled	not profiled	not profiled	not profiled	not profiled	not profiled	not profiled	not profiled	not profiled	not profiled	not profiled	not profiled	not profiled	not profiled	not profiled	no alteration	not profiled	not profiled	not profiled	not profiled	not profiled	no alteration
prad_cdk12_mskcc_2020	P-0019059-T01-IM6	P-0019059	1	no alteration	not profiled	AMP (driver)	not profiled	not profiled	not profiled	not profiled	no alteration	not profiled	not profiled	not profiled	not profiled	not profiled	not profiled	not profiled	not profiled	not profiled	not profiled	not profiled	not profiled	not profiled	not profiled	not profiled	not profiled	not profiled	not profiled	not profiled	not profiled	not profiled	not profiled	not profiled	not profiled	not profiled	not profiled	not profiled	not profiled	not profiled	not profiled	not profiled	no alteration	not profiled	not profiled	not profiled	not profiled	not profiled	no alteration
prad_cdk12_mskcc_2020	P-0019462-T01-IM6	P-0019462	1	no alteration	not profiled	no alteration	not profiled	not profiled	not profiled	not profiled	no alteration	not profiled	not profiled	not profiled	not profiled	not profiled	not profiled	not profiled	not profiled	not profiled	not profiled	not profiled	not profiled	not profiled	not profiled	not profiled	not profiled	not profiled	not profiled	not profiled	not profiled	not profiled	not profiled	not profiled	not profiled	not profiled	not profiled	not profiled	not profiled	not profiled	not profiled	not profiled	no alteration	not profiled	not profiled	not profiled	not profiled	not profiled	no alteration
prad_cdk12_mskcc_2020	P-0019819-T02-IM6	P-0019819	1	AMP (driver)	not profiled	no alteration	not profiled	not profiled	not profiled	not profiled	no alteration	not profiled	not profiled	not profiled	not profiled	not profiled	not profiled	not profiled	not profiled	not profiled	not profiled	not profiled	not profiled	not profiled	not profiled	not profiled	not profiled	not profiled	not profiled	not profiled	not profiled	not profiled	not profiled	not profiled	not profiled	not profiled	not profiled	not profiled	not profiled	not profiled	not profiled	not profiled	no alteration	not profiled	not profiled	not profiled	not profiled	not profiled	no alteration
prad_cdk12_mskcc_2020	P-0019918-T01-IM6	P-0019918	1	N283S	not profiled	no alteration	not profiled	not profiled	not profiled	not profiled	no alteration	not profiled	not profiled	not profiled	not profiled	not profiled	not profiled	not profiled	not profiled	not profiled	not profiled	not profiled	not profiled	not profiled	not profiled	not profiled	not profiled	not profiled	not profiled	not profiled	not profiled	not profiled	not profiled	not profiled	not profiled	not profiled	not profiled	not profiled	not profiled	not profiled	not profiled	not profiled	no alteration	not profiled	not profiled	not profiled	not profiled	not profiled	no alteration
prad_cdk12_mskcc_2020	P-0019927-T01-IM6	P-0019927	1	AMP (driver)	not profiled	no alteration	not profiled	not profiled	not profiled	not profiled	no alteration	not profiled	not profiled	not profiled	not profiled	not profiled	not profiled	not profiled	not profiled	not profiled	not profiled	not profiled	not profiled	not profiled	not profiled	not profiled	not profiled	not profiled	not profiled	not profiled	not profiled	not profiled	not profiled	not profiled	not profiled	not profiled	not profiled	not profiled	not profiled	not profiled	not profiled	not profiled	no alteration	not profiled	not profiled	not profiled	not profiled	not profiled	no alteration
prad_cdk12_mskcc_2020	P-0020792-T01-IM6	P-0020792	1	AMP (driver)	not profiled	no alteration	not profiled	not profiled	not profiled	not profiled	no alteration	not profiled	not profiled	not profiled	not profiled	not profiled	not profiled	not profiled	not profiled	not profiled	not profiled	not profiled	not profiled	not profiled	not profiled	not profiled	not profiled	not profiled	not profiled	not profiled	not profiled	not profiled	not profiled	not profiled	not profiled	not profiled	not profiled	not profiled	not profiled	not profiled	not profiled	not profiled	no alteration	not profiled	not profiled	not profiled	not profiled	not profiled	no alteration
prad_cdk12_mskcc_2020	P-0021596-T01-IM6	P-0021596	1	AMP (driver)	not profiled	no alteration	not profiled	not profiled	not profiled	not profiled	no alteration	not profiled	not profiled	not profiled	not profiled	not profiled	not profiled	not profiled	not profiled	not profiled	not profiled	not profiled	not profiled	not profiled	not profiled	not profiled	not profiled	not profiled	not profiled	not profiled	not profiled	not profiled	not profiled	not profiled	not profiled	not profiled	not profiled	not profiled	not profiled	not profiled	not profiled	not profiled	no alteration	not profiled	not profiled	not profiled	not profiled	not profiled	no alteration
prad_cdk12_mskcc_2020	P-0021725-T01-IM6	P-0021725	1	I18F	not profiled	no alteration	not profiled	not profiled	not profiled	not profiled	no alteration	not profiled	not profiled	not profiled	not profiled	not profiled	not profiled	not profiled	not profiled	not profiled	not profiled	not profiled	not profiled	not profiled	not profiled	not profiled	not profiled	not profiled	not profiled	not profiled	not profiled	not profiled	not profiled	not profiled	not profiled	not profiled	not profiled	not profiled	not profiled	not profiled	not profiled	not profiled	no alteration	not profiled	not profiled	not profiled	not profiled	not profiled	no alteration
prad_cdk12_mskcc_2020	P-0021782-T01-IM6	P-0021782	1	AMP (driver)	not profiled	no alteration	not profiled	not profiled	not profiled	not profiled	no alteration	not profiled	not profiled	not profiled	not profiled	not profiled	not profiled	not profiled	not profiled	not profiled	not profiled	not profiled	not profiled	not profiled	not profiled	not profiled	not profiled	not profiled	not profiled	not profiled	not profiled	not profiled	not profiled	not profiled	not profiled	not profiled	not profiled	not profiled	not profiled	not profiled	not profiled	not profiled	no alteration	not profiled	not profiled	not profiled	not profiled	not profiled	no alteration
prad_cdk12_mskcc_2020	P-0021928-T01-IM6	P-0021928	1	AMP (driver)	not profiled	no alteration	not profiled	not profiled	not profiled	not profiled	no alteration	not profiled	not profiled	not profiled	not profiled	not profiled	not profiled	not profiled	not profiled	not profiled	not profiled	not profiled	not profiled	not profiled	not profiled	not profiled	not profiled	not profiled	not profiled	not profiled	not profiled	not profiled	not profiled	not profiled	not profiled	not profiled	not profiled	not profiled	not profiled	not profiled	not profiled	not profiled	I374V	not profiled	not profiled	not profiled	not profiled	not profiled	no alteration
prad_cdk12_mskcc_2020	P-0022083-T01-IM6	P-0022083	1	no alteration	not profiled	no alteration	not profiled	not profiled	not profiled	not profiled	no alteration	not profiled	not profiled	not profiled	not profiled	not profiled	not profiled	not profiled	not profiled	not profiled	not profiled	not profiled	not profiled	not profiled	not profiled	not profiled	not profiled	not profiled	not profiled	not profiled	not profiled	not profiled	not profiled	not profiled	not profiled	not profiled	not profiled	not profiled	not profiled	not profiled	not profiled	not profiled	no alteration	not profiled	not profiled	not profiled	not profiled	not profiled	no alteration
prad_cdk12_mskcc_2020	P-0022197-T01-IM6	P-0022197	1	no alteration	not profiled	no alteration	not profiled	not profiled	not profiled	not profiled	AMP (driver)	not profiled	not profiled	not profiled	not profiled	not profiled	not profiled	not profiled	not profiled	not profiled	not profiled	not profiled	not profiled	not profiled	not profiled	not profiled	not profiled	not profiled	not profiled	not profiled	not profiled	not profiled	not profiled	not profiled	not profiled	not profiled	not profiled	not profiled	not profiled	not profiled	not profiled	not profiled	no alteration	not profiled	not profiled	not profiled	not profiled	not profiled	no alteration
prad_cdk12_mskcc_2020	P-0022252-T01-IM6	P-0022252	1	AMP (driver)	not profiled	no alteration	not profiled	not profiled	not profiled	not profiled	no alteration	not profiled	not profiled	not profiled	not profiled	not profiled	not profiled	not profiled	not profiled	not profiled	not profiled	not profiled	not profiled	not profiled	not profiled	not profiled	not profiled	not profiled	not profiled	not profiled	not profiled	not profiled	not profiled	not profiled	not profiled	not profiled	not profiled	not profiled	not profiled	not profiled	not profiled	not profiled	no alteration	not profiled	not profiled	not profiled	not profiled	not profiled	no alteration
prad_cdk12_mskcc_2020	P-0022430-T01-IM6	P-0022430	1	no alteration	not profiled	AMP (driver)	not profiled	not profiled	not profiled	not profiled	no alteration	not profiled	not profiled	not profiled	not profiled	not profiled	not profiled	not profiled	not profiled	not profiled	not profiled	not profiled	not profiled	not profiled	not profiled	not profiled	not profiled	not profiled	not profiled	not profiled	not profiled	not profiled	not profiled	not profiled	not profiled	not profiled	not profiled	not profiled	not profiled	not profiled	not profiled	not profiled	no alteration	not profiled	not profiled	not profiled	not profiled	not profiled	no alteration
prad_cdk12_mskcc_2020	P-0022557-T01-IM6	P-0022557	1	AMP (driver)	not profiled	no alteration	not profiled	not profiled	not profiled	not profiled	no alteration	not profiled	not profiled	not profiled	not profiled	not profiled	not profiled	not profiled	not profiled	not profiled	not profiled	not profiled	not profiled	not profiled	not profiled	not profiled	not profiled	not profiled	not profiled	not profiled	not profiled	not profiled	not profiled	not profiled	not profiled	not profiled	not profiled	not profiled	not profiled	not profiled	not profiled	not profiled	no alteration	not profiled	not profiled	not profiled	not profiled	not profiled	no alteration
prad_cdk12_mskcc_2020	P-0023028-T01-IM6	P-0023028	1	no alteration	not profiled	no alteration	not profiled	not profiled	not profiled	not profiled	no alteration	not profiled	not profiled	not profiled	not profiled	not profiled	not profiled	not profiled	not profiled	not profiled	not profiled	not profiled	not profiled	not profiled	not profiled	not profiled	not profiled	not profiled	not profiled	not profiled	not profiled	not profiled	not profiled	not profiled	not profiled	not profiled	not profiled	not profiled	not profiled	not profiled	not profiled	not profiled	no alteration	not profiled	not profiled	not profiled	not profiled	not profiled	HOMDEL
prad_cdk12_mskcc_2020	P-0023345-T01-IM6	P-0023345	1	no alteration	not profiled	E17K (driver)	not profiled	not profiled	not profiled	not profiled	no alteration	not profiled	not profiled	not profiled	not profiled	not profiled	not profiled	not profiled	not profiled	not profiled	not profiled	not profiled	not profiled	not profiled	not profiled	not profiled	not profiled	not profiled	not profiled	not profiled	not profiled	not profiled	not profiled	not profiled	not profiled	not profiled	not profiled	not profiled	not profiled	not profiled	not profiled	not profiled	no alteration	not profiled	not profiled	not profiled	not profiled	not profiled	no alteration
prad_cdk12_mskcc_2020	P-0023401-T02-IM6	P-0023401	1	no alteration	not profiled	no alteration	not profiled	not profiled	not profiled	not profiled	no alteration	not profiled	not profiled	not profiled	not profiled	not profiled	not profiled	not profiled	not profiled	not profiled	not profiled	not profiled	not profiled	not profiled	not profiled	not profiled	not profiled	not profiled	not profiled	not profiled	not profiled	not profiled	not profiled	not profiled	not profiled	not profiled	not profiled	not profiled	not profiled	not profiled	not profiled	not profiled	no alteration	not profiled	not profiled	not profiled	not profiled	not profiled	HOMDEL
prad_cdk12_mskcc_2020	P-0023621-T01-IM6	P-0023621	1	no alteration	not profiled	no alteration	not profiled	not profiled	not profiled	not profiled	no alteration	not profiled	not profiled	not profiled	not profiled	not profiled	not profiled	not profiled	not profiled	not profiled	not profiled	not profiled	not profiled	not profiled	not profiled	not profiled	not profiled	not profiled	not profiled	not profiled	not profiled	not profiled	not profiled	not profiled	not profiled	not profiled	not profiled	not profiled	not profiled	not profiled	not profiled	not profiled	no alteration	not profiled	not profiled	not profiled	not profiled	not profiled	no alteration
prad_cdk12_mskcc_2020	P-0023866-T01-IM6	P-0023866	1	AMP (driver)	not profiled	no alteration	not profiled	not profiled	not profiled	not profiled	no alteration	not profiled	not profiled	not profiled	not profiled	not profiled	not profiled	not profiled	not profiled	not profiled	not profiled	not profiled	not profiled	not profiled	not profiled	not profiled	not profiled	not profiled	not profiled	not profiled	not profiled	not profiled	not profiled	not profiled	not profiled	not profiled	not profiled	not profiled	not profiled	not profiled	not profiled	not profiled	no alteration	not profiled	not profiled	not profiled	not profiled	not profiled	no alteration
prad_cdk12_mskcc_2020	P-0023961-T01-IM6	P-0023961	1	AMP (driver)	not profiled	no alteration	not profiled	not profiled	not profiled	not profiled	no alteration	not profiled	not profiled	not profiled	not profiled	not profiled	not profiled	not profiled	not profiled	not profiled	not profiled	not profiled	not profiled	not profiled	not profiled	not profiled	not profiled	not profiled	not profiled	not profiled	not profiled	not profiled	not profiled	not profiled	not profiled	not profiled	not profiled	not profiled	not profiled	not profiled	not profiled	not profiled	no alteration	not profiled	not profiled	not profiled	not profiled	not profiled	no alteration
prad_cdk12_mskcc_2020	P-0024080-T02-IM6	P-0024080	1	AMP (driver)	not profiled	no alteration	not profiled	not profiled	not profiled	not profiled	no alteration	not profiled	not profiled	not profiled	not profiled	not profiled	not profiled	not profiled	not profiled	not profiled	not profiled	not profiled	not profiled	not profiled	not profiled	not profiled	not profiled	not profiled	not profiled	not profiled	not profiled	not profiled	not profiled	not profiled	not profiled	not profiled	not profiled	not profiled	not profiled	not profiled	not profiled	not profiled	no alteration	not profiled	not profiled	not profiled	not profiled	not profiled	no alteration
prad_cdk12_mskcc_2020	P-0024598-T02-IM6	P-0024598	1	no alteration	not profiled	no alteration	not profiled	not profiled	not profiled	not profiled	no alteration	not profiled	not profiled	not profiled	not profiled	not profiled	not profiled	not profiled	not profiled	not profiled	not profiled	not profiled	not profiled	not profiled	not profiled	not profiled	not profiled	not profiled	not profiled	not profiled	not profiled	not profiled	not profiled	not profiled	not profiled	not profiled	not profiled	not profiled	not profiled	not profiled	not profiled	not profiled	no alteration	not profiled	not profiled	not profiled	not profiled	not profiled	no alteration
prad_cdk12_mskcc_2020	P-0025044-T01-IM6	P-0025044	1	AMP (driver)	not profiled	no alteration	not profiled	not profiled	not profiled	not profiled	no alteration	not profiled	not profiled	not profiled	not profiled	not profiled	not profiled	not profiled	not profiled	not profiled	not profiled	not profiled	not profiled	not profiled	not profiled	not profiled	not profiled	not profiled	not profiled	not profiled	not profiled	not profiled	not profiled	not profiled	not profiled	not profiled	not profiled	not profiled	not profiled	not profiled	not profiled	not profiled	no alteration	not profiled	not profiled	not profiled	not profiled	not profiled	no alteration
prad_cdk12_mskcc_2020	P-0025153-T01-IM6	P-0025153	1	AMP (driver)	not profiled	no alteration	not profiled	not profiled	not profiled	not profiled	no alteration	not profiled	not profiled	not profiled	not profiled	not profiled	not profiled	not profiled	not profiled	not profiled	not profiled	not profiled	not profiled	not profiled	not profiled	not profiled	not profiled	not profiled	not profiled	not profiled	not profiled	not profiled	not profiled	not profiled	not profiled	not profiled	not profiled	not profiled	not profiled	not profiled	not profiled	not profiled	no alteration	not profiled	not profiled	not profiled	not profiled	not profiled	no alteration
prad_cdk12_mskcc_2020	P-0026072-T01-IM6	P-0026072	1	AMP (driver)	not profiled	no alteration	not profiled	not profiled	not profiled	not profiled	no alteration	not profiled	not profiled	not profiled	not profiled	not profiled	not profiled	not profiled	not profiled	not profiled	not profiled	not profiled	not profiled	not profiled	not profiled	not profiled	not profiled	not profiled	not profiled	not profiled	not profiled	not profiled	not profiled	not profiled	not profiled	not profiled	not profiled	not profiled	not profiled	not profiled	not profiled	not profiled	no alteration	not profiled	not profiled	not profiled	not profiled	not profiled	no alteration
prad_cdk12_mskcc_2020	P-0026228-T01-IM6	P-0026228	1	no alteration	not profiled	no alteration	not profiled	not profiled	not profiled	not profiled	HOMDEL	not profiled	not profiled	not profiled	not profiled	not profiled	not profiled	not profiled	not profiled	not profiled	not profiled	not profiled	not profiled	not profiled	not profiled	not profiled	not profiled	not profiled	not profiled	not profiled	not profiled	not profiled	not profiled	not profiled	not profiled	not profiled	not profiled	not profiled	not profiled	not profiled	not profiled	not profiled	no alteration	not profiled	not profiled	not profiled	not profiled	not profiled	no alteration
prad_cdk12_mskcc_2020	P-0026447-T01-IM6	P-0026447	1	no alteration	not profiled	no alteration	not profiled	not profiled	not profiled	not profiled	no alteration	not profiled	not profiled	not profiled	not profiled	not profiled	not profiled	not profiled	not profiled	not profiled	not profiled	not profiled	not profiled	not profiled	not profiled	not profiled	not profiled	not profiled	not profiled	not profiled	not profiled	not profiled	not profiled	not profiled	not profiled	not profiled	not profiled	not profiled	not profiled	not profiled	not profiled	not profiled	no alteration	not profiled	not profiled	not profiled	not profiled	not profiled	HOMDEL
prad_cdk12_mskcc_2020	P-0026673-T01-IM6	P-0026673	1	no alteration	not profiled	no alteration	not profiled	not profiled	not profiled	not profiled	AMP (driver)	not profiled	not profiled	not profiled	not profiled	not profiled	not profiled	not profiled	not profiled	not profiled	not profiled	not profiled	not profiled	not profiled	not profiled	not profiled	not profiled	not profiled	not profiled	not profiled	not profiled	not profiled	not profiled	not profiled	not profiled	not profiled	not profiled	not profiled	not profiled	not profiled	not profiled	not profiled	no alteration	not profiled	not profiled	not profiled	not profiled	not profiled	no alteration
prad_cdk12_mskcc_2020	P-0026871-T01-IM6	P-0026871	1	AMP (driver)	not profiled	no alteration	not profiled	not profiled	not profiled	not profiled	no alteration	not profiled	not profiled	not profiled	not profiled	not profiled	not profiled	not profiled	not profiled	not profiled	not profiled	not profiled	not profiled	not profiled	not profiled	not profiled	not profiled	not profiled	not profiled	not profiled	not profiled	not profiled	not profiled	not profiled	not profiled	not profiled	not profiled	not profiled	not profiled	not profiled	not profiled	not profiled	no alteration	not profiled	not profiled	not profiled	not profiled	not profiled	no alteration
prad_cdk12_mskcc_2020	P-0027219-T01-IM6	P-0027219	1	A530T	not profiled	no alteration	not profiled	not profiled	not profiled	not profiled	no alteration	not profiled	not profiled	not profiled	not profiled	not profiled	not profiled	not profiled	not profiled	not profiled	not profiled	not profiled	not profiled	not profiled	not profiled	not profiled	not profiled	not profiled	not profiled	not profiled	not profiled	not profiled	not profiled	not profiled	not profiled	not profiled	not profiled	not profiled	not profiled	not profiled	not profiled	not profiled	no alteration	not profiled	not profiled	not profiled	not profiled	not profiled	no alteration
prad_cdk12_mskcc_2020	P-0027874-T01-IM6	P-0027874	1	no alteration	not profiled	no alteration	not profiled	not profiled	not profiled	not profiled	no alteration	not profiled	not profiled	not profiled	not profiled	not profiled	not profiled	not profiled	not profiled	not profiled	not profiled	not profiled	not profiled	not profiled	not profiled	not profiled	not profiled	not profiled	not profiled	not profiled	not profiled	not profiled	not profiled	not profiled	not profiled	not profiled	not profiled	not profiled	not profiled	not profiled	not profiled	not profiled	no alteration	not profiled	not profiled	not profiled	not profiled	not profiled	no alteration
prad_cdk12_mskcc_2020	P-0029105-T01-IM6	P-0029105	1	AMP (driver)	not profiled	no alteration	not profiled	not profiled	not profiled	not profiled	no alteration	not profiled	not profiled	not profiled	not profiled	not profiled	not profiled	not profiled	not profiled	not profiled	not profiled	not profiled	not profiled	not profiled	not profiled	not profiled	not profiled	not profiled	not profiled	not profiled	not profiled	not profiled	not profiled	not profiled	not profiled	not profiled	not profiled	not profiled	not profiled	not profiled	not profiled	not profiled	no alteration	not profiled	not profiled	not profiled	not profiled	not profiled	no alteration
prad_cdk12_mskcc_2020	P-0029508-T01-IM6	P-0029508	1	no alteration	not profiled	E17K (driver)	not profiled	not profiled	not profiled	not profiled	no alteration	not profiled	not profiled	not profiled	not profiled	not profiled	not profiled	not profiled	not profiled	not profiled	not profiled	not profiled	not profiled	not profiled	not profiled	not profiled	not profiled	not profiled	not profiled	not profiled	not profiled	not profiled	not profiled	not profiled	not profiled	not profiled	not profiled	not profiled	not profiled	not profiled	not profiled	not profiled	no alteration	not profiled	not profiled	not profiled	not profiled	not profiled	no alteration
prad_cdk12_mskcc_2020	P-0029604-T01-IM6	P-0029604	1	no alteration	not profiled	E17K (driver)	not profiled	not profiled	not profiled	not profiled	no alteration	not profiled	not profiled	not profiled	not profiled	not profiled	not profiled	not profiled	not profiled	not profiled	not profiled	not profiled	not profiled	not profiled	not profiled	not profiled	not profiled	not profiled	not profiled	not profiled	not profiled	not profiled	not profiled	not profiled	not profiled	not profiled	not profiled	not profiled	not profiled	not profiled	not profiled	not profiled	no alteration	not profiled	not profiled	not profiled	not profiled	not profiled	no alteration
prad_cdk12_mskcc_2020	P-0029664-T01-IM6	P-0029664	1	no alteration	not profiled	no alteration	not profiled	not profiled	not profiled	not profiled	no alteration	not profiled	not profiled	not profiled	not profiled	not profiled	not profiled	not profiled	not profiled	not profiled	not profiled	not profiled	not profiled	not profiled	not profiled	not profiled	not profiled	not profiled	not profiled	not profiled	not profiled	not profiled	not profiled	not profiled	not profiled	not profiled	not profiled	not profiled	not profiled	not profiled	not profiled	not profiled	no alteration	not profiled	not profiled	not profiled	not profiled	not profiled	A68T
prad_cdk12_mskcc_2020	P-0029728-T01-IM6	P-0029728	1	no alteration	not profiled	AMP (driver)	not profiled	not profiled	not profiled	not profiled	no alteration	not profiled	not profiled	not profiled	not profiled	not profiled	not profiled	not profiled	not profiled	not profiled	not profiled	not profiled	not profiled	not profiled	not profiled	not profiled	not profiled	not profiled	not profiled	not profiled	not profiled	not profiled	not profiled	not profiled	not profiled	not profiled	not profiled	not profiled	not profiled	not profiled	not profiled	not profiled	no alteration	not profiled	not profiled	not profiled	not profiled	not profiled	no alteration
prad_cdk12_mskcc_2020	P-0030580-T01-IM6	P-0030580	1	AMP (driver)	not profiled	no alteration	not profiled	not profiled	not profiled	not profiled	no alteration	not profiled	not profiled	not profiled	not profiled	not profiled	not profiled	not profiled	not profiled	not profiled	not profiled	not profiled	not profiled	not profiled	not profiled	not profiled	not profiled	not profiled	not profiled	not profiled	not profiled	not profiled	not profiled	not profiled	not profiled	not profiled	not profiled	not profiled	not profiled	not profiled	not profiled	not profiled	no alteration	not profiled	not profiled	not profiled	not profiled	not profiled	no alteration
prad_cdk12_mskcc_2020	P-0030717-T01-IM6	P-0030717	1	no alteration	not profiled	no alteration	not profiled	not profiled	not profiled	not profiled	no alteration	not profiled	not profiled	not profiled	not profiled	not profiled	not profiled	not profiled	not profiled	not profiled	not profiled	not profiled	not profiled	not profiled	not profiled	not profiled	not profiled	not profiled	not profiled	not profiled	not profiled	not profiled	not profiled	not profiled	not profiled	not profiled	not profiled	not profiled	not profiled	not profiled	not profiled	not profiled	AMP	not profiled	not profiled	not profiled	not profiled	not profiled	no alteration
prad_cdk12_mskcc_2020	P-0030976-T01-IM6	P-0030976	1	HOMDEL	not profiled	no alteration	not profiled	not profiled	not profiled	not profiled	no alteration	not profiled	not profiled	not profiled	not profiled	not profiled	not profiled	not profiled	not profiled	not profiled	not profiled	not profiled	not profiled	not profiled	not profiled	not profiled	not profiled	not profiled	not profiled	not profiled	not profiled	not profiled	not profiled	not profiled	not profiled	not profiled	not profiled	not profiled	not profiled	not profiled	not profiled	not profiled	no alteration	not profiled	not profiled	not profiled	not profiled	not profiled	no alteration
prad_cdk12_mskcc_2020	P-0031137-T01-IM6	P-0031137	1	AMP (driver)	not profiled	no alteration	not profiled	not profiled	not profiled	not profiled	no alteration	not profiled	not profiled	not profiled	not profiled	not profiled	not profiled	not profiled	not profiled	not profiled	not profiled	not profiled	not profiled	not profiled	not profiled	not profiled	not profiled	not profiled	not profiled	not profiled	not profiled	not profiled	not profiled	not profiled	not profiled	not profiled	not profiled	not profiled	not profiled	not profiled	not profiled	not profiled	no alteration	not profiled	not profiled	not profiled	not profiled	not profiled	no alteration
prad_cdk12_mskcc_2020	P-0031270-T01-IM6	P-0031270	1	no alteration	not profiled	E17K (driver)	not profiled	not profiled	not profiled	not profiled	no alteration	not profiled	not profiled	not profiled	not profiled	not profiled	not profiled	not profiled	not profiled	not profiled	not profiled	not profiled	not profiled	not profiled	not profiled	not profiled	not profiled	not profiled	not profiled	not profiled	not profiled	not profiled	not profiled	not profiled	not profiled	not profiled	not profiled	not profiled	not profiled	not profiled	not profiled	not profiled	no alteration	not profiled	not profiled	not profiled	not profiled	not profiled	no alteration
prad_cdk12_mskcc_2020	P-0031810-T01-IM6	P-0031810	1	no alteration	not profiled	no alteration	not profiled	not profiled	not profiled	not profiled	no alteration	not profiled	not profiled	not profiled	not profiled	not profiled	not profiled	not profiled	not profiled	not profiled	not profiled	not profiled	not profiled	not profiled	not profiled	not profiled	not profiled	not profiled	not profiled	not profiled	not profiled	not profiled	not profiled	not profiled	not profiled	not profiled	not profiled	not profiled	not profiled	not profiled	not profiled	not profiled	no alteration	not profiled	not profiled	not profiled	not profiled	not profiled	no alteration
prad_cdk12_mskcc_2020	P-0031812-T01-IM6	P-0031812	1	AMP (driver)	not profiled	no alteration	not profiled	not profiled	not profiled	not profiled	no alteration	not profiled	not profiled	not profiled	not profiled	not profiled	not profiled	not profiled	not profiled	not profiled	not profiled	not profiled	not profiled	not profiled	not profiled	not profiled	not profiled	not profiled	not profiled	not profiled	not profiled	not profiled	not profiled	not profiled	not profiled	not profiled	not profiled	not profiled	not profiled	not profiled	not profiled	not profiled	no alteration	not profiled	not profiled	not profiled	not profiled	not profiled	no alteration
prad_cdk12_mskcc_2020	P-0032068-T01-IM6	P-0032068	1	no alteration	not profiled	D323G (driver)	not profiled	not profiled	not profiled	not profiled	no alteration	not profiled	not profiled	not profiled	not profiled	not profiled	not profiled	not profiled	not profiled	not profiled	not profiled	not profiled	not profiled	not profiled	not profiled	not profiled	not profiled	not profiled	not profiled	not profiled	not profiled	not profiled	not profiled	not profiled	not profiled	not profiled	not profiled	not profiled	not profiled	not profiled	not profiled	not profiled	no alteration	not profiled	not profiled	not profiled	not profiled	not profiled	no alteration
prad_mskcc	CWR22Rv1	CWR22Rv1	1	no alteration	no alteration	no alteration	no alteration	no alteration	no alteration	no alteration	no alteration	no alteration	no alteration	no alteration	no alteration	no alteration	no alteration	no alteration	no alteration	no alteration	no alteration	no alteration	no alteration	no alteration	no alteration	no alteration	no alteration	no alteration	no alteration	no alteration	no alteration	no alteration	no alteration	no alteration	no alteration	no alteration	no alteration	no alteration	no alteration	no alteration	no alteration	no alteration	no alteration	no alteration	no alteration	no alteration	no alteration	no alteration	no alteration
prad_mskcc	DU145	DU145	1	no alteration	no alteration	no alteration	no alteration	no alteration	no alteration	no alteration	no alteration	no alteration	no alteration	no alteration	no alteration	no alteration	no alteration	no alteration	no alteration	no alteration	no alteration	no alteration	no alteration	no alteration	no alteration	no alteration	no alteration	AMP	no alteration	no alteration	no alteration	no alteration	no alteration	no alteration	no alteration	no alteration	no alteration	no alteration	no alteration	no alteration	no alteration	no alteration	no alteration	no alteration	no alteration	no alteration	no alteration	no alteration	no alteration
prad_mskcc	LAPC3-1	LAPC3-1	1	no alteration	no alteration	no alteration	no alteration	no alteration	no alteration	no alteration	no alteration	no alteration	no alteration	no alteration	no alteration	no alteration	no alteration	no alteration	no alteration	no alteration	no alteration	no alteration	no alteration	no alteration	no alteration	no alteration	no alteration	no alteration	no alteration	no alteration	no alteration	no alteration	no alteration	no alteration	no alteration	no alteration	no alteration	no alteration	no alteration	no alteration	no alteration	no alteration	no alteration	no alteration	no alteration	no alteration	no alteration	no alteration	no alteration
prad_mskcc	LAPC4-1	LAPC4-1	1	no alteration	no alteration	no alteration	no alteration	no alteration	no alteration	no alteration	no alteration	no alteration	no alteration	no alteration	no alteration	no alteration	no alteration	no alteration	no alteration	no alteration	no alteration	no alteration	no alteration	no alteration	no alteration	no alteration	no alteration	no alteration	no alteration	no alteration	no alteration	no alteration	no alteration	no alteration	no alteration	no alteration	no alteration	no alteration	no alteration	no alteration	no alteration	no alteration	no alteration	no alteration	no alteration	no alteration	no alteration	no alteration	no alteration
prad_mskcc	LNCaP	LNCaP	1	no alteration	no alteration	no alteration	no alteration	no alteration	no alteration	no alteration	P110L	no alteration	no alteration	no alteration	no alteration	no alteration	no alteration	no alteration	no alteration	no alteration	no alteration	no alteration	no alteration	no alteration	no alteration	no alteration	no alteration	no alteration	no alteration	no alteration	no alteration	no alteration	no alteration	no alteration	no alteration	no alteration	no alteration	no alteration	no alteration	no alteration	no alteration	no alteration	no alteration	no alteration	no alteration	no alteration	no alteration	no alteration	no alteration
prad_mskcc	LNM971	LNM971	1	no alteration	no alteration	no alteration	no alteration	no alteration	no alteration	no alteration	P110L	no alteration	no alteration	no alteration	no alteration	no alteration	no alteration	no alteration	no alteration	no alteration	no alteration	no alteration	no alteration	no alteration	no alteration	no alteration	no alteration	no alteration	no alteration	no alteration	no alteration	no alteration	no alteration	no alteration	no alteration	no alteration	no alteration	no alteration	no alteration	no alteration	no alteration	no alteration	no alteration	no alteration	no alteration	no alteration	no alteration	no alteration	no alteration
prad_mskcc	LuCAP35	LuCAP35	1	no alteration	no alteration	no alteration	no alteration	no alteration	no alteration	no alteration	no alteration	no alteration	no alteration	no alteration	no alteration	no alteration	no alteration	no alteration	no alteration	no alteration	no alteration	no alteration	no alteration	no alteration	no alteration	no alteration	no alteration	no alteration	no alteration	no alteration	no alteration	no alteration	no alteration	no alteration	no alteration	no alteration	no alteration	no alteration	no alteration	no alteration	no alteration	no alteration	no alteration	no alteration	no alteration	no alteration	no alteration	no alteration	no alteration
prad_mskcc	PC3	PC3	1	AMP (driver)	no alteration	no alteration	no alteration	no alteration	no alteration	no alteration	no alteration	AMP	no alteration	no alteration	no alteration	no alteration	no alteration	no alteration	no alteration	no alteration	no alteration	AMP	no alteration	no alteration	no alteration	no alteration	no alteration	no alteration	no alteration	no alteration	no alteration	no alteration	no alteration	no alteration	no alteration	no alteration	no alteration	no alteration	no alteration	no alteration	no alteration	no alteration	no alteration	no alteration	no alteration	no alteration	no alteration	AMP	no alteration
prad_mskcc	PCA0013	PCA0013	1	no alteration	no alteration	no alteration	no alteration	no alteration	no alteration	no alteration	no alteration	no alteration	no alteration	no alteration	no alteration	no alteration	no alteration	no alteration	no alteration	no alteration	no alteration	no alteration	no alteration	no alteration	no alteration	no alteration	no alteration	no alteration	no alteration	no alteration	no alteration	no alteration	no alteration	no alteration	no alteration	no alteration	no alteration	no alteration	no alteration	no alteration	no alteration	no alteration	no alteration	no alteration	no alteration	no alteration	no alteration	no alteration	no alteration
prad_mskcc	PCA0042	PCA0042	1	AMP (driver)	no alteration	no alteration	no alteration	no alteration	no alteration	no alteration	no alteration	no alteration	no alteration	no alteration	no alteration	AMP	no alteration	no alteration	no alteration	no alteration	no alteration	no alteration	no alteration	no alteration	no alteration	no alteration	no alteration	no alteration	no alteration	no alteration	no alteration	no alteration	no alteration	no alteration	no alteration	no alteration	no alteration	no alteration	no alteration	no alteration	no alteration	no alteration	no alteration	no alteration	no alteration	no alteration	no alteration	no alteration	no alteration
prad_mskcc	PCA0043	PCA0043	1	no alteration	no alteration	no alteration	no alteration	no alteration	no alteration	no alteration	no alteration	no alteration	no alteration	no alteration	no alteration	no alteration	no alteration	no alteration	no alteration	no alteration	no alteration	no alteration	no alteration	no alteration	no alteration	no alteration	no alteration	no alteration	no alteration	no alteration	no alteration	no alteration	no alteration	no alteration	no alteration	no alteration	no alteration	no alteration	no alteration	no alteration	no alteration	no alteration	no alteration	no alteration	HOMDEL	no alteration	no alteration	no alteration	no alteration
prad_mskcc	PCA0054	PCA0054	1	no alteration	no alteration	no alteration	no alteration	no alteration	HOMDEL	no alteration	no alteration	no alteration	no alteration	no alteration	no alteration	no alteration	no alteration	no alteration	no alteration	no alteration	no alteration	no alteration	no alteration	no alteration	no alteration	no alteration	no alteration	no alteration	no alteration	no alteration	no alteration	no alteration	no alteration	no alteration	no alteration	no alteration	no alteration	no alteration	no alteration	no alteration	no alteration	no alteration	no alteration	no alteration	no alteration	HOMDEL	no alteration	no alteration	no alteration
prad_mskcc	PCA0058	PCA0058	1	no alteration	no alteration	no alteration	no alteration	no alteration	no alteration	no alteration	no alteration	no alteration	no alteration	no alteration	no alteration	no alteration	no alteration	no alteration	no alteration	no alteration	no alteration	no alteration	no alteration	no alteration	no alteration	no alteration	no alteration	no alteration	no alteration	no alteration	no alteration	no alteration	no alteration	no alteration	no alteration	no alteration	no alteration	no alteration	no alteration	no alteration	no alteration	no alteration	no alteration	no alteration	no alteration	no alteration	no alteration	no alteration	no alteration
prad_mskcc	PCA0063	PCA0063	1	no alteration	no alteration	no alteration	no alteration	no alteration	no alteration	no alteration	no alteration	no alteration	no alteration	no alteration	no alteration	no alteration	no alteration	no alteration	no alteration	no alteration	no alteration	no alteration	no alteration	no alteration	no alteration	no alteration	no alteration	no alteration	no alteration	no alteration	no alteration	no alteration	no alteration	no alteration	no alteration	no alteration	no alteration	no alteration	no alteration	no alteration	no alteration	no alteration	no alteration	no alteration	no alteration	no alteration	no alteration	no alteration	no alteration
prad_mskcc	PCA0069	PCA0069	1	no alteration	no alteration	no alteration	no alteration	no alteration	no alteration	no alteration	no alteration	no alteration	no alteration	no alteration	no alteration	no alteration	no alteration	no alteration	no alteration	no alteration	no alteration	no alteration	no alteration	no alteration	no alteration	no alteration	no alteration	no alteration	no alteration	no alteration	no alteration	no alteration	no alteration	no alteration	no alteration	no alteration	no alteration	no alteration	no alteration	no alteration	no alteration	no alteration	no alteration	no alteration	no alteration	no alteration	no alteration	no alteration	no alteration
prad_mskcc	PCA0070	PCA0070	1	no alteration	no alteration	no alteration	no alteration	no alteration	no alteration	no alteration	no alteration	no alteration	no alteration	no alteration	no alteration	no alteration	no alteration	no alteration	no alteration	no alteration	no alteration	no alteration	no alteration	no alteration	no alteration	no alteration	no alteration	no alteration	no alteration	no alteration	no alteration	no alteration	no alteration	no alteration	no alteration	no alteration	no alteration	no alteration	no alteration	no alteration	no alteration	no alteration	no alteration	no alteration	no alteration	no alteration	no alteration	no alteration	no alteration
prad_mskcc	PCA0073	PCA0073	1	no alteration	no alteration	no alteration	no alteration	no alteration	no alteration	no alteration	no alteration	no alteration	no alteration	no alteration	no alteration	no alteration	no alteration	no alteration	no alteration	no alteration	no alteration	no alteration	no alteration	no alteration	no alteration	no alteration	no alteration	no alteration	no alteration	no alteration	no alteration	no alteration	no alteration	no alteration	no alteration	no alteration	no alteration	no alteration	no alteration	no alteration	no alteration	no alteration	no alteration	no alteration	no alteration	no alteration	no alteration	no alteration	no alteration
prad_mskcc	PCA0080	PCA0080	1	no alteration	no alteration	no alteration	no alteration	no alteration	no alteration	no alteration	no alteration	no alteration	no alteration	no alteration	AMP	no alteration	no alteration	no alteration	no alteration	no alteration	no alteration	no alteration	no alteration	no alteration	no alteration	no alteration	no alteration	no alteration	no alteration	no alteration	no alteration	no alteration	no alteration	no alteration	no alteration	no alteration	no alteration	no alteration	AMP	no alteration	no alteration	no alteration	no alteration	no alteration	no alteration	no alteration	no alteration	no alteration	no alteration
prad_mskcc	PCA0081	PCA0081	1	no alteration	no alteration	no alteration	no alteration	no alteration	no alteration	no alteration	no alteration	no alteration	no alteration	no alteration	no alteration	no alteration	no alteration	no alteration	no alteration	HOMDEL	no alteration	HOMDEL	no alteration	no alteration	no alteration	no alteration	no alteration	no alteration	no alteration	no alteration	no alteration	no alteration	no alteration	no alteration	no alteration	no alteration	no alteration	no alteration	no alteration	no alteration	no alteration	no alteration	no alteration	no alteration	no alteration	no alteration	no alteration	no alteration	no alteration
prad_mskcc	PCA0087	PCA0087	1	no alteration	no alteration	no alteration	no alteration	no alteration	no alteration	no alteration	no alteration	no alteration	no alteration	no alteration	no alteration	no alteration	no alteration	no alteration	no alteration	no alteration	no alteration	no alteration	no alteration	no alteration	no alteration	no alteration	no alteration	no alteration	no alteration	no alteration	no alteration	no alteration	no alteration	no alteration	no alteration	no alteration	no alteration	no alteration	no alteration	no alteration	no alteration	no alteration	no alteration	no alteration	HOMDEL	no alteration	no alteration	no alteration	no alteration
prad_mskcc	PCA0108	PCA0108	1	no alteration	no alteration	no alteration	no alteration	no alteration	no alteration	no alteration	no alteration	no alteration	no alteration	no alteration	no alteration	no alteration	no alteration	no alteration	no alteration	no alteration	HOMDEL	no alteration	no alteration	no alteration	no alteration	no alteration	no alteration	no alteration	no alteration	no alteration	no alteration	no alteration	no alteration	no alteration	no alteration	no alteration	no alteration	no alteration	no alteration	no alteration	no alteration	no alteration	no alteration	no alteration	no alteration	no alteration	no alteration	no alteration	no alteration
prad_mskcc	PCA0115	PCA0115	1	no alteration	no alteration	no alteration	no alteration	no alteration	no alteration	no alteration	no alteration	no alteration	no alteration	no alteration	no alteration	no alteration	no alteration	no alteration	no alteration	no alteration	no alteration	no alteration	no alteration	no alteration	no alteration	no alteration	no alteration	no alteration	no alteration	no alteration	no alteration	no alteration	no alteration	no alteration	no alteration	no alteration	no alteration	no alteration	no alteration	no alteration	no alteration	no alteration	no alteration	no alteration	HOMDEL	no alteration	no alteration	no alteration	no alteration
prad_mskcc	PCA0126	PCA0126	1	no alteration	no alteration	no alteration	no alteration	no alteration	no alteration	no alteration	no alteration	no alteration	no alteration	no alteration	no alteration	no alteration	no alteration	no alteration	no alteration	no alteration	no alteration	no alteration	no alteration	no alteration	no alteration	no alteration	no alteration	no alteration	no alteration	no alteration	no alteration	no alteration	no alteration	no alteration	no alteration	no alteration	no alteration	no alteration	no alteration	no alteration	no alteration	no alteration	no alteration	no alteration	no alteration	no alteration	no alteration	no alteration	no alteration
prad_mskcc	PCA0131	PCA0131	1	no alteration	no alteration	no alteration	no alteration	no alteration	no alteration	no alteration	no alteration	no alteration	no alteration	no alteration	no alteration	no alteration	no alteration	no alteration	no alteration	no alteration	no alteration	no alteration	no alteration	no alteration	no alteration	no alteration	no alteration	no alteration	no alteration	no alteration	no alteration	no alteration	no alteration	no alteration	no alteration	no alteration	no alteration	no alteration	no alteration	no alteration	no alteration	no alteration	no alteration	no alteration	no alteration	no alteration	no alteration	no alteration	no alteration
prad_mskcc	PCA0135	PCA0135	1	no alteration	no alteration	no alteration	no alteration	no alteration	no alteration	no alteration	no alteration	no alteration	no alteration	no alteration	no alteration	no alteration	no alteration	no alteration	no alteration	no alteration	no alteration	no alteration	no alteration	no alteration	no alteration	no alteration	no alteration	no alteration	no alteration	no alteration	no alteration	no alteration	no alteration	no alteration	no alteration	no alteration	no alteration	no alteration	no alteration	no alteration	no alteration	no alteration	no alteration	no alteration	no alteration	no alteration	no alteration	no alteration	no alteration
prad_mskcc	PCA0143	PCA0143	1	no alteration	no alteration	no alteration	no alteration	no alteration	no alteration	no alteration	no alteration	no alteration	no alteration	no alteration	no alteration	no alteration	no alteration	no alteration	no alteration	no alteration	no alteration	no alteration	no alteration	no alteration	no alteration	no alteration	no alteration	no alteration	no alteration	no alteration	no alteration	no alteration	no alteration	no alteration	no alteration	no alteration	no alteration	no alteration	no alteration	no alteration	no alteration	no alteration	no alteration	no alteration	no alteration	no alteration	no alteration	no alteration	no alteration
prad_mskcc	PCA0144	PCA0144	1	no alteration	no alteration	no alteration	no alteration	no alteration	no alteration	HOMDEL	no alteration	no alteration	no alteration	no alteration	no alteration	no alteration	no alteration	no alteration	no alteration	no alteration	no alteration	no alteration	no alteration	no alteration	no alteration	no alteration	no alteration	no alteration	no alteration	no alteration	no alteration	no alteration	no alteration	no alteration	no alteration	no alteration	no alteration	no alteration	no alteration	no alteration	no alteration	HOMDEL	no alteration	no alteration	no alteration	no alteration	no alteration	no alteration	no alteration
prad_mskcc	PCA0155	PCA0155	1	no alteration	no alteration	no alteration	no alteration	no alteration	no alteration	no alteration	no alteration	no alteration	no alteration	no alteration	no alteration	no alteration	no alteration	no alteration	no alteration	no alteration	no alteration	no alteration	no alteration	no alteration	no alteration	no alteration	no alteration	no alteration	no alteration	HOMDEL	no alteration	no alteration	no alteration	no alteration	no alteration	no alteration	no alteration	no alteration	no alteration	no alteration	no alteration	no alteration	no alteration	no alteration	no alteration	no alteration	no alteration	no alteration	no alteration
prad_mskcc	PCA0156	PCA0156	1	no alteration	no alteration	no alteration	no alteration	no alteration	no alteration	no alteration	no alteration	no alteration	no alteration	no alteration	no alteration	no alteration	no alteration	no alteration	no alteration	no alteration	no alteration	no alteration	no alteration	no alteration	no alteration	no alteration	no alteration	no alteration	no alteration	no alteration	no alteration	no alteration	no alteration	no alteration	no alteration	no alteration	no alteration	no alteration	no alteration	no alteration	no alteration	no alteration	no alteration	no alteration	no alteration	no alteration	no alteration	no alteration	no alteration
prad_mskcc	PCA0161	PCA0161	1	no alteration	no alteration	no alteration	no alteration	no alteration	no alteration	no alteration	no alteration	no alteration	no alteration	no alteration	no alteration	no alteration	no alteration	no alteration	no alteration	no alteration	no alteration	no alteration	no alteration	no alteration	no alteration	no alteration	no alteration	no alteration	no alteration	no alteration	no alteration	no alteration	no alteration	no alteration	no alteration	no alteration	no alteration	no alteration	no alteration	no alteration	no alteration	no alteration	no alteration	no alteration	no alteration	no alteration	no alteration	no alteration	no alteration
prad_mskcc	PCA0167	PCA0167	1	no alteration	no alteration	no alteration	no alteration	no alteration	no alteration	no alteration	no alteration	no alteration	no alteration	no alteration	no alteration	no alteration	no alteration	HOMDEL	no alteration	no alteration	no alteration	no alteration	no alteration	no alteration	no alteration	no alteration	no alteration	no alteration	no alteration	no alteration	no alteration	no alteration	no alteration	no alteration	no alteration	no alteration	no alteration	no alteration	no alteration	no alteration	no alteration	no alteration	no alteration	no alteration	no alteration	no alteration	no alteration	no alteration	no alteration
prad_mskcc	PCA0180	PCA0180	1	no alteration	no alteration	no alteration	no alteration	no alteration	no alteration	no alteration	AMP (driver)	no alteration	no alteration	no alteration	no alteration	AMP	no alteration	no alteration	no alteration	no alteration	no alteration	no alteration	no alteration	no alteration	no alteration	AMP	no alteration	no alteration	no alteration	no alteration	no alteration	no alteration	no alteration	no alteration	no alteration	no alteration	no alteration	no alteration	no alteration	no alteration	no alteration	no alteration	no alteration	AMP	no alteration	no alteration	no alteration	no alteration	no alteration
prad_mskcc	PCA0181	PCA0181	1	no alteration	no alteration	no alteration	no alteration	no alteration	no alteration	no alteration	no alteration	no alteration	no alteration	no alteration	no alteration	no alteration	no alteration	no alteration	no alteration	no alteration	no alteration	no alteration	no alteration	no alteration	no alteration	no alteration	no alteration	no alteration	no alteration	no alteration	no alteration	no alteration	no alteration	no alteration	no alteration	no alteration	no alteration	no alteration	no alteration	no alteration	no alteration	no alteration	no alteration	no alteration	no alteration	no alteration	no alteration	no alteration	no alteration
prad_mskcc	PCA0184	PCA0184	1	no alteration	no alteration	no alteration	no alteration	no alteration	no alteration	no alteration	no alteration	no alteration	no alteration	no alteration	no alteration	no alteration	no alteration	no alteration	no alteration	no alteration	no alteration	no alteration	no alteration	no alteration	no alteration	no alteration	no alteration	no alteration	no alteration	no alteration	no alteration	no alteration	no alteration	no alteration	no alteration	no alteration	no alteration	no alteration	no alteration	no alteration	no alteration	no alteration	no alteration	no alteration	no alteration	no alteration	no alteration	no alteration	no alteration
prad_mskcc	PCA0185	PCA0185	1	no alteration	no alteration	no alteration	no alteration	no alteration	no alteration	no alteration	no alteration	no alteration	no alteration	no alteration	no alteration	no alteration	no alteration	no alteration	no alteration	no alteration	no alteration	no alteration	no alteration	no alteration	no alteration	no alteration	no alteration	no alteration	no alteration	no alteration	no alteration	no alteration	no alteration	no alteration	no alteration	no alteration	no alteration	no alteration	no alteration	no alteration	no alteration	no alteration	no alteration	no alteration	no alteration	no alteration	no alteration	no alteration	no alteration
prad_mskcc	PCA0186	PCA0186	1	AMP (driver)	no alteration	no alteration	no alteration	no alteration	no alteration	no alteration	no alteration	no alteration	no alteration	no alteration	no alteration	AMP	no alteration	no alteration	no alteration	no alteration	no alteration	no alteration	no alteration	no alteration	no alteration	no alteration	no alteration	no alteration	no alteration	no alteration	no alteration	no alteration	no alteration	no alteration	no alteration	no alteration	no alteration	no alteration	no alteration	no alteration	no alteration	no alteration	no alteration	no alteration	no alteration	no alteration	no alteration	no alteration	no alteration
prad_mskcc	PCA0187	PCA0187	1	no alteration	no alteration	no alteration	no alteration	no alteration	no alteration	no alteration	no alteration	no alteration	no alteration	no alteration	no alteration	no alteration	no alteration	no alteration	no alteration	no alteration	no alteration	no alteration	no alteration	no alteration	no alteration	no alteration	no alteration	no alteration	no alteration	no alteration	no alteration	no alteration	no alteration	no alteration	no alteration	no alteration	no alteration	no alteration	no alteration	no alteration	no alteration	no alteration	no alteration	no alteration	no alteration	no alteration	no alteration	no alteration	no alteration
prad_mskcc	PCA0188	PCA0188	1	AMP (driver)	no alteration	no alteration	no alteration	no alteration	no alteration	no alteration	no alteration	no alteration	no alteration	no alteration	no alteration	no alteration	no alteration	no alteration	no alteration	no alteration	no alteration	no alteration	no alteration	no alteration	no alteration	no alteration	no alteration	no alteration	no alteration	no alteration	no alteration	no alteration	no alteration	no alteration	no alteration	no alteration	no alteration	no alteration	no alteration	no alteration	no alteration	no alteration	no alteration	no alteration	no alteration	no alteration	no alteration	no alteration	no alteration
prad_mskcc	PCA0189	PCA0189	1	no alteration	no alteration	no alteration	no alteration	no alteration	no alteration	no alteration	no alteration	no alteration	no alteration	no alteration	no alteration	AMP	no alteration	no alteration	no alteration	no alteration	no alteration	no alteration	no alteration	no alteration	no alteration	no alteration	no alteration	no alteration	no alteration	no alteration	no alteration	no alteration	no alteration	no alteration	no alteration	no alteration	no alteration	no alteration	no alteration	no alteration	no alteration	no alteration	no alteration	no alteration	no alteration	no alteration	no alteration	no alteration	no alteration
prad_mskcc	PCA0190	PCA0190	1	no alteration	no alteration	no alteration	no alteration	no alteration	no alteration	no alteration	no alteration	no alteration	no alteration	no alteration	no alteration	no alteration	no alteration	no alteration	no alteration	no alteration	no alteration	no alteration	no alteration	no alteration	no alteration	no alteration	no alteration	no alteration	no alteration	no alteration	no alteration	no alteration	no alteration	no alteration	no alteration	no alteration	no alteration	no alteration	no alteration	no alteration	no alteration	no alteration	no alteration	no alteration	no alteration	no alteration	no alteration	no alteration	no alteration
prad_mskcc	PCA0193	PCA0193	1	AMP (driver)	no alteration	no alteration	no alteration	no alteration	no alteration	no alteration	no alteration	no alteration	no alteration	no alteration	no alteration	AMP	no alteration	no alteration	no alteration	no alteration	no alteration	no alteration	no alteration	no alteration	no alteration	no alteration	no alteration	no alteration	no alteration	no alteration	no alteration	no alteration	no alteration	no alteration	no alteration	no alteration	no alteration	no alteration	no alteration	no alteration	no alteration	no alteration	no alteration	no alteration	no alteration	no alteration	no alteration	no alteration	no alteration
prad_mskcc	PCA0194	PCA0194	1	no alteration	no alteration	no alteration	no alteration	no alteration	no alteration	no alteration	no alteration	no alteration	no alteration	no alteration	no alteration	AMP	no alteration	no alteration	no alteration	no alteration	no alteration	no alteration	no alteration	no alteration	no alteration	no alteration	no alteration	no alteration	no alteration	no alteration	no alteration	no alteration	no alteration	no alteration	no alteration	no alteration	no alteration	no alteration	no alteration	no alteration	no alteration	no alteration	no alteration	no alteration	no alteration	no alteration	no alteration	no alteration	no alteration
prad_mskcc	PCA0195	PCA0195	1	no alteration	no alteration	no alteration	no alteration	no alteration	no alteration	no alteration	no alteration	AMP	no alteration	no alteration	no alteration	AMP	no alteration	no alteration	no alteration	no alteration	no alteration	no alteration	no alteration	no alteration	no alteration	no alteration	no alteration	no alteration	no alteration	no alteration	no alteration	no alteration	no alteration	no alteration	no alteration	no alteration	no alteration	no alteration	no alteration	no alteration	no alteration	no alteration	no alteration	no alteration	no alteration	no alteration	no alteration	no alteration	no alteration
prad_mskcc	PCA0197	PCA0197	1	AMP (driver)	no alteration	no alteration	no alteration	no alteration	no alteration	no alteration	no alteration	no alteration	no alteration	no alteration	no alteration	no alteration	no alteration	no alteration	no alteration	no alteration	no alteration	no alteration	no alteration	no alteration	no alteration	no alteration	no alteration	no alteration	no alteration	no alteration	no alteration	no alteration	no alteration	no alteration	no alteration	no alteration	no alteration	no alteration	no alteration	no alteration	no alteration	no alteration	no alteration	no alteration	no alteration	no alteration	no alteration	no alteration	no alteration
prad_mskcc	PCA0198	PCA0198	1	no alteration	no alteration	no alteration	no alteration	no alteration	no alteration	no alteration	no alteration	no alteration	no alteration	no alteration	no alteration	no alteration	no alteration	no alteration	no alteration	no alteration	no alteration	no alteration	no alteration	no alteration	no alteration	no alteration	no alteration	no alteration	no alteration	no alteration	no alteration	no alteration	no alteration	no alteration	no alteration	no alteration	no alteration	no alteration	no alteration	no alteration	no alteration	no alteration	no alteration	no alteration	AMP	no alteration	no alteration	no alteration	no alteration
prad_mskcc	PCA0200	PCA0200	1	no alteration	no alteration	no alteration	no alteration	no alteration	no alteration	no alteration	no alteration	no alteration	no alteration	no alteration	no alteration	no alteration	no alteration	no alteration	no alteration	no alteration	no alteration	no alteration	no alteration	no alteration	no alteration	no alteration	no alteration	no alteration	no alteration	no alteration	no alteration	no alteration	no alteration	no alteration	no alteration	no alteration	no alteration	no alteration	no alteration	no alteration	no alteration	no alteration	no alteration	no alteration	no alteration	no alteration	no alteration	no alteration	no alteration
prad_mskcc	PCA0201	PCA0201	1	no alteration	no alteration	no alteration	no alteration	no alteration	HOMDEL	no alteration	no alteration	no alteration	no alteration	no alteration	no alteration	no alteration	no alteration	no alteration	no alteration	no alteration	no alteration	no alteration	no alteration	no alteration	no alteration	no alteration	no alteration	no alteration	no alteration	no alteration	no alteration	no alteration	no alteration	no alteration	no alteration	no alteration	no alteration	no alteration	no alteration	no alteration	no alteration	no alteration	no alteration	no alteration	no alteration	HOMDEL	no alteration	no alteration	no alteration
prad_mskcc	PCA0204	PCA0204	1	AMP (driver)	no alteration	no alteration	no alteration	no alteration	no alteration	no alteration	no alteration	no alteration	no alteration	no alteration	AMP	no alteration	no alteration	no alteration	no alteration	no alteration	no alteration	AMP	no alteration	no alteration	no alteration	no alteration	no alteration	no alteration	no alteration	AMP	no alteration	AMP	no alteration	no alteration	no alteration	AMP	no alteration	no alteration	AMP	no alteration	no alteration	no alteration	no alteration	no alteration	no alteration	no alteration	no alteration	AMP	no alteration
prad_mskcc	PCA0205	PCA0205	1	no alteration	no alteration	no alteration	no alteration	no alteration	no alteration	no alteration	no alteration	no alteration	no alteration	no alteration	no alteration	no alteration	no alteration	no alteration	no alteration	no alteration	no alteration	no alteration	no alteration	no alteration	no alteration	no alteration	no alteration	no alteration	no alteration	no alteration	no alteration	no alteration	no alteration	no alteration	no alteration	no alteration	no alteration	no alteration	no alteration	no alteration	no alteration	no alteration	no alteration	no alteration	AMP	HOMDEL	no alteration	no alteration	no alteration
prad_mskcc	PCA0206	PCA0206	1	no alteration	no alteration	no alteration	no alteration	no alteration	no alteration	no alteration	no alteration	no alteration	no alteration	no alteration	no alteration	AMP	no alteration	no alteration	no alteration	no alteration	no alteration	no alteration	no alteration	no alteration	no alteration	no alteration	no alteration	no alteration	no alteration	no alteration	no alteration	no alteration	no alteration	no alteration	no alteration	no alteration	no alteration	no alteration	no alteration	no alteration	no alteration	no alteration	no alteration	no alteration	no alteration	no alteration	no alteration	no alteration	no alteration
prad_mskcc	PCA0207	PCA0207	1	no alteration	no alteration	no alteration	no alteration	no alteration	no alteration	no alteration	no alteration	no alteration	no alteration	no alteration	no alteration	no alteration	no alteration	no alteration	no alteration	no alteration	no alteration	no alteration	no alteration	no alteration	no alteration	no alteration	no alteration	no alteration	no alteration	no alteration	no alteration	no alteration	no alteration	no alteration	no alteration	no alteration	no alteration	no alteration	no alteration	no alteration	no alteration	no alteration	no alteration	no alteration	HOMDEL	no alteration	no alteration	no alteration	no alteration
prad_mskcc	PCA0208	PCA0208	1	no alteration	no alteration	no alteration	no alteration	no alteration	no alteration	no alteration	no alteration	no alteration	no alteration	no alteration	no alteration	no alteration	no alteration	no alteration	no alteration	no alteration	no alteration	no alteration	no alteration	no alteration	no alteration	no alteration	no alteration	no alteration	no alteration	no alteration	no alteration	no alteration	no alteration	no alteration	no alteration	no alteration	no alteration	no alteration	no alteration	no alteration	no alteration	no alteration	no alteration	no alteration	AMP	no alteration	no alteration	no alteration	no alteration
prad_mskcc	PCA0209	PCA0209	1	no alteration	no alteration	no alteration	no alteration	no alteration	no alteration	no alteration	no alteration	no alteration	no alteration	no alteration	AMP	no alteration	no alteration	no alteration	no alteration	no alteration	no alteration	no alteration	no alteration	no alteration	no alteration	no alteration	no alteration	no alteration	no alteration	no alteration	no alteration	no alteration	no alteration	no alteration	no alteration	no alteration	no alteration	no alteration	AMP	no alteration	no alteration	no alteration	no alteration	no alteration	no alteration	no alteration	no alteration	no alteration	no alteration
prad_mskcc	PCA0211	PCA0211	1	AMP (driver)	no alteration	no alteration	no alteration	no alteration	no alteration	no alteration	no alteration	no alteration	no alteration	no alteration	AMP	AMP	no alteration	no alteration	no alteration	no alteration	no alteration	no alteration	no alteration	no alteration	no alteration	AMP	no alteration	no alteration	no alteration	no alteration	no alteration	no alteration	no alteration	no alteration	no alteration	no alteration	no alteration	no alteration	no alteration	no alteration	no alteration	no alteration	no alteration	no alteration	no alteration	no alteration	no alteration	no alteration	no alteration
prad_mskcc	PCA0212	PCA0212	1	no alteration	no alteration	no alteration	no alteration	no alteration	no alteration	no alteration	no alteration	no alteration	no alteration	no alteration	no alteration	no alteration	no alteration	no alteration	no alteration	no alteration	no alteration	no alteration	no alteration	no alteration	no alteration	no alteration	no alteration	no alteration	no alteration	no alteration	no alteration	no alteration	no alteration	no alteration	no alteration	no alteration	no alteration	no alteration	no alteration	no alteration	no alteration	no alteration	no alteration	no alteration	HOMDEL	no alteration	no alteration	no alteration	no alteration
prad_mskcc	PCA0216	PCA0216	1	no alteration	no alteration	no alteration	no alteration	no alteration	no alteration	no alteration	no alteration	no alteration	no alteration	no alteration	no alteration	no alteration	no alteration	no alteration	no alteration	no alteration	no alteration	no alteration	no alteration	no alteration	no alteration	no alteration	no alteration	no alteration	no alteration	no alteration	no alteration	no alteration	no alteration	no alteration	no alteration	no alteration	no alteration	no alteration	no alteration	no alteration	no alteration	no alteration	no alteration	no alteration	no alteration	no alteration	no alteration	no alteration	no alteration
prad_mskcc	PCA0217	PCA0217	1	AMP (driver)	no alteration	no alteration	no alteration	no alteration	no alteration	no alteration	no alteration	no alteration	no alteration	no alteration	no alteration	AMP	no alteration	no alteration	no alteration	no alteration	no alteration	no alteration	no alteration	no alteration	no alteration	no alteration	no alteration	no alteration	no alteration	no alteration	no alteration	no alteration	no alteration	no alteration	no alteration	no alteration	no alteration	no alteration	no alteration	no alteration	no alteration	no alteration	no alteration	no alteration	no alteration	HOMDEL	no alteration	no alteration	no alteration
prad_mskcc	Vcap	Vcap	1	no alteration	no alteration	no alteration	no alteration	no alteration	no alteration	no alteration	no alteration	no alteration	no alteration	no alteration	no alteration	no alteration	no alteration	no alteration	no alteration	no alteration	no alteration	no alteration	no alteration	no alteration	no alteration	no alteration	no alteration	no alteration	no alteration	no alteration	no alteration	HOMDEL	no alteration	no alteration	no alteration	no alteration	no alteration	no alteration	no alteration	no alteration	no alteration	no alteration	no alteration	no alteration	no alteration	no alteration	no alteration	no alteration	no alteration
prad_mskcc_2014	PCA0317	PCA0317	1	AMP (driver)	no alteration	no alteration	no alteration	no alteration	no alteration	no alteration	no alteration	no alteration	no alteration	no alteration	no alteration	AMP	no alteration	no alteration	no alteration	no alteration	no alteration	no alteration	no alteration	no alteration	no alteration	no alteration	no alteration	no alteration	no alteration	no alteration	no alteration	no alteration	no alteration	no alteration	no alteration	no alteration	no alteration	no alteration	no alteration	no alteration	no alteration	no alteration	no alteration	no alteration	no alteration	no alteration	no alteration	no alteration	no alteration
prad_mskcc_2014	PCA0376	PCA0376	1	no alteration	no alteration	no alteration	no alteration	no alteration	no alteration	AMP	no alteration	no alteration	no alteration	no alteration	no alteration	no alteration	no alteration	no alteration	no alteration	no alteration	no alteration	no alteration	no alteration	no alteration	no alteration	no alteration	no alteration	no alteration	no alteration	no alteration	no alteration	no alteration	no alteration	no alteration	no alteration	no alteration	no alteration	no alteration	no alteration	no alteration	no alteration	AMP	no alteration	no alteration	no alteration	no alteration	no alteration	no alteration	no alteration
prad_mskcc_2014	PCA0378	PCA0378	1	AMP (driver)	no alteration	no alteration	no alteration	no alteration	no alteration	no alteration	no alteration	no alteration	no alteration	no alteration	no alteration	AMP	no alteration	no alteration	no alteration	no alteration	no alteration	no alteration	no alteration	no alteration	no alteration	no alteration	no alteration	no alteration	no alteration	no alteration	no alteration	no alteration	no alteration	no alteration	no alteration	no alteration	no alteration	no alteration	no alteration	no alteration	no alteration	no alteration	no alteration	no alteration	no alteration	no alteration	no alteration	no alteration	no alteration
prad_p1000	AAPC-STID0000011640-Tumor-SM-2XU1H	AAPC-STID0000011640-Tumor-SM-2XU1H	1	no alteration	no alteration	no alteration	no alteration	no alteration	no alteration	no alteration	no alteration	no alteration	no alteration	no alteration	no alteration	no alteration	no alteration	no alteration	no alteration	HOMDEL	no alteration	HOMDEL	no alteration	no alteration	no alteration	no alteration	no alteration	no alteration	no alteration	no alteration	no alteration	no alteration	no alteration	no alteration	no alteration	no alteration	no alteration	no alteration	no alteration	no alteration	no alteration	no alteration	no alteration	no alteration	no alteration	no alteration	no alteration	no alteration	no alteration
prad_p1000	AAPC-STID0000021561-Tumor-SM-3RVWB	AAPC-STID0000021561-Tumor-SM-3RVWB	1	no alteration	no alteration	no alteration	no alteration	no alteration	no alteration	no alteration	no alteration	no alteration	no alteration	no alteration	no alteration	no alteration	no alteration	no alteration	no alteration	no alteration	no alteration	no alteration	no alteration	Q144H	no alteration	no alteration	no alteration	no alteration	no alteration	no alteration	no alteration	no alteration	no alteration	no alteration	no alteration	no alteration	no alteration	no alteration	no alteration	no alteration	no alteration	no alteration	no alteration	no alteration	no alteration	no alteration	no alteration	no alteration	no alteration
prad_p1000	AAPC-STID0000021610-Tumor-SM-2XU13	AAPC-STID0000021610-Tumor-SM-2XU13	1	no alteration	no alteration	no alteration	no alteration	no alteration	no alteration	no alteration	no alteration	no alteration	no alteration	no alteration	no alteration	no alteration	no alteration	no alteration	AMP	no alteration	no alteration	no alteration	no alteration	no alteration	no alteration	no alteration	no alteration	no alteration	no alteration	no alteration	no alteration	no alteration	no alteration	no alteration	no alteration	no alteration	HOMDEL	no alteration	HOMDEL	no alteration	no alteration	no alteration	no alteration	no alteration	no alteration	no alteration	no alteration	no alteration	no alteration
prad_p1000	AAPC-STID0000021537-Tumor-SM-3RVW7	AAPC-STID0000021537-Tumor-SM-3RVW7	1	no alteration	no alteration	no alteration	no alteration	no alteration	no alteration	no alteration	no alteration	no alteration	no alteration	AMP	no alteration	no alteration	no alteration	no alteration	AMP	no alteration	no alteration	no alteration	no alteration	no alteration	HOMDEL	no alteration	no alteration	no alteration	no alteration	no alteration	no alteration	no alteration	no alteration	no alteration	no alteration	no alteration	no alteration	no alteration	no alteration	no alteration	no alteration	no alteration	no alteration	no alteration	no alteration	no alteration	no alteration	no alteration	no alteration
prad_p1000	AAPC-STID0000012110-Tumor-SM-2XU1J	AAPC-STID0000012110-Tumor-SM-2XU1J	1	no alteration	no alteration	no alteration	no alteration	no alteration	no alteration	no alteration	no alteration	no alteration	no alteration	no alteration	no alteration	no alteration	no alteration	no alteration	no alteration	no alteration	no alteration	no alteration	no alteration	no alteration	no alteration	no alteration	no alteration	no alteration	no alteration	no alteration	no alteration	no alteration	no alteration	no alteration	no alteration	no alteration	no alteration	no alteration	HOMDEL	no alteration	no alteration	no alteration	no alteration	no alteration	no alteration	no alteration	no alteration	no alteration	no alteration
prad_p1000	AAPC-STID0000002520-Tumor-SM-2XTZB	AAPC-STID0000002520-Tumor-SM-2XTZB	1	no alteration	no alteration	no alteration	no alteration	no alteration	no alteration	no alteration	no alteration	no alteration	no alteration	no alteration	no alteration	no alteration	no alteration	no alteration	no alteration	HOMDEL	no alteration	no alteration	no alteration	no alteration	no alteration	no alteration	no alteration	no alteration	no alteration	no alteration	no alteration	no alteration	no alteration	no alteration	no alteration	no alteration	no alteration	no alteration	no alteration	no alteration	no alteration	no alteration	no alteration	no alteration	no alteration	no alteration	no alteration	no alteration	no alteration
prad_p1000	AAPC-STID0000015908-Tumor-SM-2XU1U	AAPC-STID0000015908-Tumor-SM-2XU1U	1	no alteration	no alteration	no alteration	no alteration	no alteration	no alteration	no alteration	no alteration	no alteration	no alteration	no alteration	no alteration	no alteration	no alteration	no alteration	no alteration	no alteration	no alteration	no alteration	no alteration	no alteration	no alteration	no alteration	no alteration	no alteration	no alteration	no alteration	no alteration	no alteration	no alteration	no alteration	no alteration	no alteration	no alteration	no alteration	no alteration	no alteration	no alteration	no alteration	no alteration	no alteration	no alteration	no alteration	no alteration	no alteration	no alteration
prad_p1000	AAPC-STID0000013409-Tumor-SM-2XU1R	AAPC-STID0000013409-Tumor-SM-2XU1R	1	no alteration	no alteration	no alteration	no alteration	no alteration	no alteration	no alteration	no alteration	no alteration	no alteration	no alteration	no alteration	no alteration	no alteration	no alteration	no alteration	no alteration	HOMDEL	no alteration	no alteration	no alteration	no alteration	no alteration	no alteration	no alteration	no alteration	no alteration	no alteration	no alteration	no alteration	no alteration	no alteration	no alteration	no alteration	no alteration	no alteration	no alteration	no alteration	no alteration	no alteration	no alteration	no alteration	no alteration	no alteration	no alteration	no alteration
prad_p1000	AAPC-STID0000002869-Tumor-SM-2XU51	AAPC-STID0000002869-Tumor-SM-2XU51	1	no alteration	no alteration	no alteration	no alteration	no alteration	no alteration	no alteration	no alteration	no alteration	no alteration	no alteration	no alteration	no alteration	no alteration	no alteration	no alteration	no alteration	no alteration	no alteration	no alteration	no alteration	no alteration	no alteration	no alteration	no alteration	no alteration	no alteration	no alteration	no alteration	no alteration	no alteration	no alteration	no alteration	no alteration	no alteration	no alteration	no alteration	no alteration	no alteration	no alteration	no alteration	no alteration	no alteration	no alteration	no alteration	no alteration
prad_p1000	AAPC-STID0000003057-Tumor-SM-2XTZT	AAPC-STID0000003057-Tumor-SM-2XTZT	1	no alteration	no alteration	no alteration	no alteration	no alteration	no alteration	no alteration	no alteration	no alteration	no alteration	AMP	no alteration	no alteration	no alteration	no alteration	no alteration	no alteration	no alteration	no alteration	no alteration	no alteration	no alteration	no alteration	no alteration	no alteration	no alteration	no alteration	no alteration	no alteration	no alteration	no alteration	no alteration	no alteration	no alteration	no alteration	HOMDEL	no alteration	no alteration	no alteration	no alteration	no alteration	no alteration	no alteration	no alteration	no alteration	no alteration
prad_p1000	AAPC-STID0000008920-Tumor-SM-2XU17	AAPC-STID0000008920-Tumor-SM-2XU17	1	no alteration	no alteration	no alteration	no alteration	no alteration	no alteration	no alteration	no alteration	no alteration	no alteration	no alteration	no alteration	no alteration	no alteration	no alteration	no alteration	no alteration	no alteration	no alteration	no alteration	no alteration	no alteration	no alteration	no alteration	no alteration	no alteration	no alteration	no alteration	no alteration	no alteration	no alteration	no alteration	no alteration	no alteration	no alteration	no alteration	no alteration	no alteration	no alteration	no alteration	no alteration	no alteration	no alteration	no alteration	no alteration	no alteration
prad_p1000	AAPC-STID0000017088-Tumor-SM-2XU1V	AAPC-STID0000017088-Tumor-SM-2XU1V	1	no alteration	no alteration	no alteration	no alteration	no alteration	no alteration	no alteration	no alteration	no alteration	no alteration	no alteration	no alteration	no alteration	no alteration	no alteration	no alteration	no alteration	no alteration	no alteration	no alteration	no alteration	no alteration	no alteration	no alteration	no alteration	no alteration	no alteration	no alteration	no alteration	no alteration	no alteration	no alteration	no alteration	no alteration	no alteration	no alteration	no alteration	no alteration	no alteration	no alteration	no alteration	no alteration	no alteration	no alteration	no alteration	no alteration
prad_p1000	AAPC-STID0000009880-Tumor-SM-2XU19	AAPC-STID0000009880-Tumor-SM-2XU19	1	no alteration	no alteration	no alteration	no alteration	no alteration	no alteration	no alteration	no alteration	no alteration	no alteration	no alteration	no alteration	no alteration	no alteration	no alteration	AMP	no alteration	no alteration	no alteration	no alteration	no alteration	no alteration	no alteration	no alteration	no alteration	no alteration	no alteration	no alteration	no alteration	no alteration	no alteration	no alteration	no alteration	no alteration	no alteration	no alteration	no alteration	no alteration	no alteration	no alteration	no alteration	no alteration	no alteration	no alteration	no alteration	no alteration
prad_p1000	AAPC-IP_LG-073-Tumor-SM-3NC74	AAPC-IP_LG-073-Tumor-SM-3NC74	1	no alteration	no alteration	no alteration	no alteration	no alteration	no alteration	no alteration	no alteration	no alteration	no alteration	no alteration	no alteration	no alteration	no alteration	no alteration	no alteration	no alteration	no alteration	no alteration	no alteration	no alteration	no alteration	no alteration	no alteration	no alteration	no alteration	no alteration	no alteration	no alteration	no alteration	no alteration	no alteration	no alteration	no alteration	no alteration	no alteration	no alteration	no alteration	no alteration	no alteration	no alteration	no alteration	no alteration	no alteration	no alteration	no alteration
prad_p1000	AAPC-IP_LG-033-Tumor-SM-3NC6B	AAPC-IP_LG-033-Tumor-SM-3NC6B	1	no alteration	no alteration	no alteration	no alteration	no alteration	no alteration	no alteration	no alteration	AMP	no alteration	no alteration	no alteration	no alteration	no alteration	no alteration	no alteration	no alteration	no alteration	no alteration	no alteration	no alteration	no alteration	no alteration	no alteration	no alteration	no alteration	no alteration	no alteration	no alteration	no alteration	no alteration	no alteration	no alteration	no alteration	no alteration	no alteration	no alteration	no alteration	no alteration	no alteration	no alteration	no alteration	no alteration	no alteration	no alteration	no alteration
prad_p1000	AAPC-STID0000021598-Tumor-SM-2XTZN	AAPC-STID0000021598-Tumor-SM-2XTZN	1	no alteration	no alteration	no alteration	no alteration	no alteration	no alteration	no alteration	no alteration	no alteration	no alteration	no alteration	no alteration	no alteration	no alteration	no alteration	no alteration	no alteration	no alteration	no alteration	no alteration	no alteration	no alteration	no alteration	no alteration	no alteration	no alteration	no alteration	no alteration	no alteration	no alteration	no alteration	no alteration	no alteration	no alteration	no alteration	no alteration	no alteration	no alteration	no alteration	no alteration	no alteration	HOMDEL	no alteration	no alteration	no alteration	no alteration
prad_p1000	AAPC-IP_LG-019-Tumor-SM-3NC61	AAPC-IP_LG-019-Tumor-SM-3NC61	1	no alteration	no alteration	no alteration	no alteration	no alteration	no alteration	no alteration	no alteration	no alteration	no alteration	no alteration	no alteration	no alteration	no alteration	no alteration	no alteration	no alteration	no alteration	no alteration	no alteration	no alteration	no alteration	no alteration	no alteration	no alteration	no alteration	no alteration	no alteration	no alteration	no alteration	no alteration	no alteration	no alteration	no alteration	no alteration	no alteration	no alteration	no alteration	no alteration	no alteration	no alteration	no alteration	no alteration	no alteration	no alteration	no alteration
prad_p1000	AAPC-STID0000020508-Tumor-SM-2XU22	AAPC-STID0000020508-Tumor-SM-2XU22	1	no alteration	no alteration	no alteration	no alteration	no alteration	no alteration	no alteration	no alteration	no alteration	no alteration	no alteration	AMP	AMP	no alteration	no alteration	no alteration	no alteration	no alteration	no alteration	no alteration	no alteration	no alteration	no alteration	no alteration	no alteration	no alteration	no alteration	no alteration	no alteration	no alteration	no alteration	no alteration	no alteration	no alteration	no alteration	no alteration	no alteration	no alteration	no alteration	no alteration	no alteration	AMP	no alteration	no alteration	no alteration	no alteration
prad_p1000	AAPC-STID0000021588-Tumor-SM-2XU25	AAPC-STID0000021588-Tumor-SM-2XU25	1	no alteration	no alteration	no alteration	no alteration	no alteration	no alteration	AMP	no alteration	no alteration	no alteration	no alteration	no alteration	no alteration	no alteration	no alteration	no alteration	no alteration	no alteration	no alteration	no alteration	no alteration	no alteration	no alteration	no alteration	no alteration	no alteration	no alteration	no alteration	no alteration	no alteration	no alteration	no alteration	no alteration	no alteration	no alteration	no alteration	no alteration	no alteration	no alteration	no alteration	no alteration	no alteration	no alteration	no alteration	no alteration	AMP
prad_p1000	AAPC-IP_LG-061-Tumor-SM-3NC6X	AAPC-IP_LG-061-Tumor-SM-3NC6X	1	no alteration	no alteration	no alteration	no alteration	no alteration	no alteration	no alteration	no alteration	no alteration	no alteration	no alteration	no alteration	no alteration	no alteration	no alteration	no alteration	no alteration	no alteration	no alteration	no alteration	no alteration	no alteration	no alteration	no alteration	no alteration	no alteration	no alteration	no alteration	no alteration	no alteration	no alteration	no alteration	no alteration	no alteration	no alteration	no alteration	no alteration	no alteration	no alteration	no alteration	no alteration	no alteration	no alteration	no alteration	no alteration	no alteration
prad_p1000	AAPC-STID0000021562-Tumor-SM-2XTYT	AAPC-STID0000021562-Tumor-SM-2XTYT	1	no alteration	no alteration	no alteration	no alteration	no alteration	no alteration	no alteration	no alteration	no alteration	no alteration	no alteration	no alteration	no alteration	no alteration	no alteration	no alteration	no alteration	no alteration	no alteration	no alteration	no alteration	no alteration	no alteration	no alteration	no alteration	no alteration	no alteration	no alteration	no alteration	no alteration	no alteration	no alteration	AMP	no alteration	no alteration	no alteration	no alteration	no alteration	no alteration	no alteration	no alteration	no alteration	no alteration	no alteration	no alteration	no alteration
prad_p1000	AAPC-STID0000021530-Tumor-SM-3RVW4	AAPC-STID0000021530-Tumor-SM-3RVW4	1	no alteration	no alteration	no alteration	no alteration	no alteration	no alteration	no alteration	no alteration	no alteration	no alteration	no alteration	no alteration	no alteration	no alteration	no alteration	no alteration	no alteration	no alteration	no alteration	no alteration	no alteration	no alteration	no alteration	no alteration	no alteration	no alteration	no alteration	no alteration	no alteration	no alteration	no alteration	no alteration	no alteration	no alteration	no alteration	no alteration	no alteration	no alteration	no alteration	no alteration	no alteration	HOMDEL	no alteration	no alteration	no alteration	no alteration
prad_p1000	AAPC-STID0000021594-Tumor-SM-3RVWJ	AAPC-STID0000021594-Tumor-SM-3RVWJ	1	no alteration	no alteration	no alteration	no alteration	no alteration	no alteration	no alteration	no alteration	no alteration	no alteration	no alteration	no alteration	no alteration	no alteration	no alteration	no alteration	no alteration	no alteration	no alteration	AMP	no alteration	no alteration	no alteration	no alteration	no alteration	no alteration	no alteration	no alteration	no alteration	no alteration	no alteration	no alteration	no alteration	no alteration	no alteration	no alteration	no alteration	no alteration	no alteration	AMP	no alteration	no alteration	no alteration	no alteration	no alteration	no alteration
prad_p1000	AAPC-IP_LG-083-Tumor-SM-3NC7C	AAPC-IP_LG-083-Tumor-SM-3NC7C	1	no alteration	no alteration	no alteration	no alteration	no alteration	no alteration	no alteration	no alteration	HOMDEL	no alteration	no alteration	no alteration	no alteration	no alteration	no alteration	no alteration	no alteration	no alteration	no alteration	no alteration	no alteration	no alteration	no alteration	no alteration	no alteration	no alteration	no alteration	no alteration	no alteration	no alteration	no alteration	no alteration	no alteration	no alteration	no alteration	no alteration	no alteration	no alteration	no alteration	no alteration	no alteration	no alteration	no alteration	no alteration	no alteration	no alteration
prad_p1000	AAPC-STID0000011580-Tumor-SM-2XU1G	AAPC-STID0000011580-Tumor-SM-2XU1G	1	AMP (driver)	no alteration	no alteration	no alteration	no alteration	no alteration	no alteration	AMP (driver)	AMP	no alteration	AMP	AMP	no alteration	AMP	no alteration	AMP	no alteration	no alteration	AMP	AMP	no alteration	AMP	no alteration	no alteration	no alteration	no alteration	no alteration	no alteration	no alteration	no alteration	AMP	no alteration	no alteration	HOMDEL	no alteration	no alteration	no alteration	AMP	no alteration	no alteration	no alteration	no alteration	no alteration	no alteration	no alteration	AMP
prad_p1000	AAPC-STID0000013788-Tumor-SM-2XU1T	AAPC-STID0000013788-Tumor-SM-2XU1T	1	no alteration	no alteration	no alteration	no alteration	no alteration	no alteration	no alteration	no alteration	no alteration	no alteration	no alteration	no alteration	no alteration	no alteration	no alteration	no alteration	no alteration	no alteration	no alteration	no alteration	no alteration	no alteration	no alteration	no alteration	no alteration	no alteration	no alteration	no alteration	no alteration	no alteration	no alteration	no alteration	no alteration	no alteration	no alteration	no alteration	no alteration	no alteration	no alteration	no alteration	no alteration	no alteration	no alteration	no alteration	no alteration	no alteration
prad_p1000	AAPC-STID0000021605-Tumor-SM-3RVWN	AAPC-STID0000021605-Tumor-SM-3RVWN	1	no alteration	no alteration	no alteration	no alteration	no alteration	no alteration	AMP	no alteration	no alteration	no alteration	AMP	no alteration	no alteration	no alteration	no alteration	AMP	no alteration	no alteration	no alteration	no alteration	no alteration	no alteration	no alteration	no alteration	no alteration	no alteration	no alteration	no alteration	no alteration	no alteration	no alteration	no alteration	no alteration	no alteration	no alteration	no alteration	no alteration	no alteration	no alteration	no alteration	no alteration	no alteration	no alteration	no alteration	no alteration	no alteration
prad_p1000	AAPC-IP_LG-031-Tumor-SM-3NC69	AAPC-IP_LG-031-Tumor-SM-3NC69	1	no alteration	no alteration	no alteration	no alteration	no alteration	no alteration	no alteration	AMP (driver)	AMP	no alteration	no alteration	no alteration	no alteration	no alteration	no alteration	AMP	no alteration	no alteration	no alteration	no alteration	no alteration	no alteration	no alteration	no alteration	no alteration	no alteration	no alteration	no alteration	no alteration	no alteration	no alteration	no alteration	no alteration	HOMDEL	no alteration	no alteration	no alteration	no alteration	no alteration	no alteration	no alteration	no alteration	no alteration	no alteration	no alteration	no alteration
prad_p1000	AAPC-STID0000021556-Tumor-SM-3RVW9	AAPC-STID0000021556-Tumor-SM-3RVW9	1	no alteration	no alteration	no alteration	no alteration	no alteration	no alteration	no alteration	no alteration	no alteration	no alteration	AMP	no alteration	no alteration	no alteration	no alteration	no alteration	no alteration	no alteration	no alteration	no alteration	no alteration	no alteration	no alteration	no alteration	no alteration	no alteration	no alteration	no alteration	no alteration	no alteration	no alteration	no alteration	no alteration	no alteration	no alteration	no alteration	no alteration	no alteration	no alteration	no alteration	no alteration	no alteration	no alteration	no alteration	no alteration	no alteration
prad_p1000	AAPC-STID0000021571-Tumor-SM-3RVWD	AAPC-STID0000021571-Tumor-SM-3RVWD	1	no alteration	no alteration	no alteration	no alteration	no alteration	no alteration	no alteration	no alteration	no alteration	no alteration	no alteration	no alteration	no alteration	no alteration	no alteration	no alteration	no alteration	no alteration	no alteration	no alteration	no alteration	no alteration	no alteration	no alteration	no alteration	no alteration	no alteration	no alteration	no alteration	no alteration	no alteration	no alteration	no alteration	no alteration	no alteration	no alteration	no alteration	no alteration	no alteration	no alteration	no alteration	no alteration	no alteration	no alteration	no alteration	no alteration
prad_p1000	AAPC-STID0000021586-Tumor-SM-2XU24	AAPC-STID0000021586-Tumor-SM-2XU24	1	no alteration	no alteration	no alteration	no alteration	no alteration	no alteration	no alteration	no alteration	no alteration	no alteration	no alteration	no alteration	no alteration	no alteration	no alteration	no alteration	no alteration	no alteration	no alteration	no alteration	no alteration	no alteration	no alteration	no alteration	no alteration	no alteration	no alteration	no alteration	no alteration	no alteration	no alteration	no alteration	no alteration	no alteration	no alteration	HOMDEL	no alteration	no alteration	no alteration	no alteration	no alteration	no alteration	no alteration	no alteration	no alteration	no alteration
prad_p1000	AAPC-STID0000021614-Tumor-SM-2XU1O	AAPC-STID0000021614-Tumor-SM-2XU1O	1	no alteration	no alteration	no alteration	no alteration	no alteration	no alteration	no alteration	no alteration	no alteration	no alteration	AMP	no alteration	no alteration	no alteration	no alteration	no alteration	no alteration	no alteration	no alteration	no alteration	no alteration	no alteration	no alteration	no alteration	no alteration	no alteration	no alteration	no alteration	no alteration	no alteration	no alteration	no alteration	no alteration	no alteration	no alteration	HOMDEL	no alteration	no alteration	no alteration	no alteration	no alteration	no alteration	no alteration	no alteration	no alteration	no alteration
prad_p1000	AAPC-IP_LG-021-Tumor-SM-3NC63	AAPC-IP_LG-021-Tumor-SM-3NC63	1	no alteration	no alteration	no alteration	no alteration	no alteration	no alteration	AMP	no alteration	AMP	no alteration	AMP	AMP	no alteration	no alteration	no alteration	AMP	no alteration	no alteration	no alteration	AMP	no alteration	AMP	no alteration	no alteration	no alteration	no alteration	no alteration	no alteration	no alteration	no alteration	AMP	no alteration	no alteration	no alteration	no alteration	no alteration	no alteration	no alteration	no alteration	AMP	no alteration	no alteration	no alteration	no alteration	no alteration	no alteration
prad_p1000	AAPC-STID0000008820-Tumor-SM-2XU16	AAPC-STID0000008820-Tumor-SM-2XU16	1	no alteration	no alteration	no alteration	no alteration	no alteration	no alteration	no alteration	no alteration	no alteration	no alteration	no alteration	no alteration	no alteration	no alteration	no alteration	no alteration	no alteration	no alteration	no alteration	no alteration	no alteration	no alteration	no alteration	no alteration	no alteration	no alteration	no alteration	no alteration	no alteration	no alteration	no alteration	no alteration	no alteration	no alteration	no alteration	no alteration	no alteration	no alteration	no alteration	no alteration	no alteration	no alteration	no alteration	no alteration	no alteration	no alteration
prad_p1000	AAPC-STID0000010200-Tumor-SM-2XU1A	AAPC-STID0000010200-Tumor-SM-2XU1A	1	AMP (driver)	no alteration	no alteration	no alteration	no alteration	no alteration	no alteration	no alteration	no alteration	no alteration	no alteration	no alteration	no alteration	no alteration	no alteration	no alteration	no alteration	no alteration	no alteration	no alteration	no alteration	no alteration	no alteration	no alteration	no alteration	no alteration	no alteration	no alteration	no alteration	no alteration	no alteration	no alteration	no alteration	no alteration	no alteration	no alteration	no alteration	no alteration	no alteration	no alteration	no alteration	no alteration	no alteration	no alteration	no alteration	no alteration
prad_p1000	AAPC-STID0000021551-Tumor-SM-2XTYN	AAPC-STID0000021551-Tumor-SM-2XTYN	1	AMP (driver)	no alteration	no alteration	AMP	no alteration	no alteration	no alteration	AMP (driver)	AMP	no alteration	no alteration	no alteration	no alteration	no alteration	no alteration	AMP	no alteration	no alteration	HOMDEL	no alteration	no alteration	no alteration	no alteration	no alteration	no alteration	no alteration	no alteration	no alteration	no alteration	no alteration	no alteration	HOMDEL	no alteration	HOMDEL	no alteration	no alteration	no alteration	no alteration	HOMDEL	no alteration	no alteration	no alteration	no alteration	no alteration	no alteration	no alteration
prad_p1000	AAPC-STID0000021587-Tumor-SM-2XTZD	AAPC-STID0000021587-Tumor-SM-2XTZD	1	no alteration	no alteration	no alteration	no alteration	no alteration	no alteration	no alteration	no alteration	no alteration	no alteration	no alteration	no alteration	no alteration	no alteration	no alteration	no alteration	AMP	no alteration	no alteration	no alteration	no alteration	AMP	no alteration	no alteration	no alteration	no alteration	no alteration	no alteration	no alteration	no alteration	no alteration	AMP	AMP	no alteration	no alteration	no alteration	no alteration	no alteration	no alteration	no alteration	no alteration	no alteration	no alteration	no alteration	no alteration	AMP
prad_p1000	AAPC-STID0000021604-Tumor-SM-2XTZU	AAPC-STID0000021604-Tumor-SM-2XTZU	1	no alteration	no alteration	no alteration	no alteration	no alteration	no alteration	no alteration	no alteration	no alteration	no alteration	no alteration	no alteration	no alteration	no alteration	no alteration	no alteration	no alteration	no alteration	no alteration	no alteration	no alteration	AMP	no alteration	no alteration	no alteration	no alteration	no alteration	no alteration	no alteration	no alteration	no alteration	no alteration	no alteration	no alteration	no alteration	no alteration	no alteration	no alteration	no alteration	no alteration	no alteration	no alteration	no alteration	no alteration	no alteration	AMP
prad_p1000	AAPC-STID0000019028-Tumor-SM-2XU1X	AAPC-STID0000019028-Tumor-SM-2XU1X	1	no alteration	no alteration	no alteration	no alteration	no alteration	no alteration	no alteration	no alteration	no alteration	no alteration	no alteration	no alteration	no alteration	no alteration	no alteration	no alteration	no alteration	no alteration	no alteration	no alteration	no alteration	no alteration	no alteration	no alteration	no alteration	no alteration	no alteration	no alteration	no alteration	no alteration	no alteration	no alteration	no alteration	no alteration	no alteration	no alteration	no alteration	no alteration	no alteration	no alteration	no alteration	no alteration	no alteration	no alteration	no alteration	no alteration
prad_p1000	AAPC-STID0000021574-Tumor-SM-3RVWF	AAPC-STID0000021574-Tumor-SM-3RVWF	1	no alteration	no alteration	no alteration	no alteration	no alteration	no alteration	no alteration	no alteration	no alteration	no alteration	no alteration	no alteration	no alteration	no alteration	no alteration	no alteration	no alteration	no alteration	no alteration	no alteration	no alteration	no alteration	no alteration	no alteration	no alteration	no alteration	no alteration	no alteration	no alteration	no alteration	no alteration	no alteration	no alteration	no alteration	no alteration	no alteration	no alteration	no alteration	no alteration	no alteration	no alteration	no alteration	no alteration	no alteration	no alteration	no alteration
prad_p1000	AAPC-STID0000021593-Tumor-SM-2XTZH	AAPC-STID0000021593-Tumor-SM-2XTZH	1	no alteration	no alteration	no alteration	no alteration	no alteration	no alteration	no alteration	AMP (driver)	no alteration	no alteration	no alteration	no alteration	no alteration	no alteration	no alteration	AMP	no alteration	no alteration	no alteration	no alteration	no alteration	no alteration	no alteration	no alteration	no alteration	no alteration	no alteration	no alteration	no alteration	no alteration	no alteration	no alteration	no alteration	no alteration	no alteration	no alteration	no alteration	AMP	no alteration	no alteration	no alteration	no alteration	no alteration	no alteration	no alteration	no alteration
prad_p1000	AAPC-IP_LG-037-Tumor-SM-3NC6D	AAPC-IP_LG-037-Tumor-SM-3NC6D	1	no alteration	no alteration	no alteration	no alteration	no alteration	no alteration	no alteration	no alteration	no alteration	no alteration	no alteration	no alteration	AMP	no alteration	no alteration	no alteration	no alteration	no alteration	no alteration	no alteration	no alteration	no alteration	no alteration	no alteration	no alteration	no alteration	no alteration	no alteration	no alteration	no alteration	no alteration	no alteration	no alteration	no alteration	no alteration	no alteration	no alteration	no alteration	no alteration	no alteration	no alteration	no alteration	no alteration	no alteration	no alteration	no alteration
prad_p1000	AAPC-STID0000021601-Tumor-SM-2XTZQ	AAPC-STID0000021601-Tumor-SM-2XTZQ	1	no alteration	no alteration	no alteration	no alteration	no alteration	no alteration	no alteration	no alteration	no alteration	no alteration	no alteration	no alteration	no alteration	no alteration	no alteration	no alteration	no alteration	no alteration	no alteration	no alteration	no alteration	no alteration	no alteration	no alteration	no alteration	no alteration	no alteration	no alteration	no alteration	no alteration	no alteration	no alteration	no alteration	no alteration	no alteration	no alteration	no alteration	no alteration	no alteration	no alteration	no alteration	no alteration	no alteration	no alteration	no alteration	no alteration
prad_p1000	AAPC-STID0000021563-Tumor-SM-2XTYU	AAPC-STID0000021563-Tumor-SM-2XTYU	1	no alteration	no alteration	no alteration	no alteration	no alteration	no alteration	no alteration	no alteration	no alteration	no alteration	no alteration	no alteration	no alteration	no alteration	no alteration	AMP	no alteration	no alteration	no alteration	no alteration	no alteration	no alteration	no alteration	no alteration	no alteration	no alteration	no alteration	no alteration	no alteration	no alteration	no alteration	no alteration	no alteration	no alteration	no alteration	no alteration	no alteration	no alteration	no alteration	no alteration	no alteration	no alteration	no alteration	no alteration	no alteration	no alteration
prad_p1000	AAPC-STID0000017668-Tumor-SM-2XU1W	AAPC-STID0000017668-Tumor-SM-2XU1W	1	no alteration	no alteration	no alteration	no alteration	no alteration	no alteration	no alteration	no alteration	no alteration	no alteration	no alteration	no alteration	no alteration	no alteration	no alteration	no alteration	no alteration	no alteration	no alteration	no alteration	no alteration	no alteration	no alteration	no alteration	no alteration	no alteration	no alteration	no alteration	no alteration	no alteration	no alteration	no alteration	no alteration	no alteration	no alteration	no alteration	no alteration	no alteration	no alteration	no alteration	no alteration	no alteration	no alteration	no alteration	no alteration	no alteration
prad_p1000	AAPC-STID0000021534-Tumor-SM-2XTYJ	AAPC-STID0000021534-Tumor-SM-2XTYJ	1	no alteration	no alteration	no alteration	no alteration	no alteration	no alteration	no alteration	no alteration	no alteration	no alteration	no alteration	no alteration	no alteration	no alteration	no alteration	AMP	no alteration	no alteration	no alteration	no alteration	no alteration	AMP	no alteration	no alteration	no alteration	no alteration	no alteration	no alteration	no alteration	no alteration	no alteration	AMP	AMP	no alteration	no alteration	no alteration	no alteration	AMP	no alteration	AMP	no alteration	no alteration	no alteration	no alteration	no alteration	AMP
prad_p1000	AAPC-IP_LG-053-Tumor-SM-3NC6P	AAPC-IP_LG-053-Tumor-SM-3NC6P	1	no alteration	no alteration	no alteration	no alteration	no alteration	no alteration	no alteration	no alteration	no alteration	no alteration	no alteration	no alteration	no alteration	no alteration	no alteration	no alteration	no alteration	no alteration	no alteration	no alteration	no alteration	no alteration	no alteration	no alteration	no alteration	no alteration	no alteration	no alteration	no alteration	no alteration	no alteration	no alteration	no alteration	no alteration	no alteration	no alteration	no alteration	no alteration	no alteration	no alteration	no alteration	no alteration	no alteration	no alteration	no alteration	no alteration
prad_p1000	AAPC-STID0000021557-Tumor-SM-3RVWA	AAPC-STID0000021557-Tumor-SM-3RVWA	1	no alteration	no alteration	no alteration	HOMDEL	no alteration	no alteration	no alteration	AMP (driver)	no alteration	no alteration	no alteration	no alteration	no alteration	no alteration	no alteration	no alteration	AMP	no alteration	no alteration	no alteration	no alteration	no alteration	no alteration	no alteration	no alteration	no alteration	no alteration	no alteration	no alteration	no alteration	AMP	no alteration	no alteration	no alteration	no alteration	no alteration	no alteration	no alteration	no alteration	no alteration	no alteration	no alteration	no alteration	no alteration	no alteration	no alteration
prad_p1000	AAPC-STID0000021596-Tumor-SM-2XTZL	AAPC-STID0000021596-Tumor-SM-2XTZL	1	no alteration	no alteration	no alteration	no alteration	no alteration	no alteration	no alteration	no alteration	no alteration	no alteration	no alteration	no alteration	no alteration	no alteration	no alteration	no alteration	no alteration	HOMDEL	no alteration	no alteration	no alteration	no alteration	no alteration	no alteration	no alteration	no alteration	no alteration	no alteration	no alteration	no alteration	no alteration	no alteration	no alteration	no alteration	no alteration	no alteration	no alteration	no alteration	no alteration	no alteration	no alteration	no alteration	no alteration	no alteration	no alteration	no alteration
prad_p1000	AAPC-STID0000021602-Tumor-SM-2XTZR	AAPC-STID0000021602-Tumor-SM-2XTZR	1	no alteration	no alteration	no alteration	no alteration	no alteration	no alteration	no alteration	no alteration	no alteration	no alteration	no alteration	no alteration	no alteration	no alteration	no alteration	no alteration	no alteration	no alteration	no alteration	no alteration	no alteration	no alteration	no alteration	no alteration	no alteration	no alteration	no alteration	no alteration	no alteration	no alteration	no alteration	no alteration	no alteration	no alteration	no alteration	no alteration	no alteration	no alteration	no alteration	no alteration	no alteration	no alteration	no alteration	no alteration	no alteration	no alteration
prad_p1000	AAPC-STID0000020209-Tumor-SM-2XU21	AAPC-STID0000020209-Tumor-SM-2XU21	1	no alteration	no alteration	no alteration	no alteration	no alteration	no alteration	AMP	no alteration	no alteration	no alteration	no alteration	no alteration	no alteration	no alteration	no alteration	no alteration	no alteration	AMP	no alteration	no alteration	no alteration	no alteration	no alteration	no alteration	no alteration	no alteration	no alteration	no alteration	no alteration	no alteration	no alteration	no alteration	no alteration	no alteration	no alteration	no alteration	no alteration	no alteration	no alteration	no alteration	no alteration	no alteration	no alteration	no alteration	no alteration	no alteration
prad_p1000	AAPC-STID0000021577-Tumor-SM-3RVWH	AAPC-STID0000021577-Tumor-SM-3RVWH	1	no alteration	no alteration	no alteration	no alteration	no alteration	no alteration	no alteration	no alteration	no alteration	no alteration	no alteration	no alteration	no alteration	no alteration	no alteration	AMP	no alteration	no alteration	no alteration	no alteration	no alteration	no alteration	no alteration	no alteration	no alteration	no alteration	no alteration	no alteration	no alteration	no alteration	no alteration	no alteration	no alteration	no alteration	no alteration	no alteration	no alteration	no alteration	no alteration	no alteration	no alteration	no alteration	no alteration	no alteration	no alteration	no alteration
prad_p1000	AAPC-STID0000021595-Tumor-SM-2XTZK	AAPC-STID0000021595-Tumor-SM-2XTZK	1	no alteration	no alteration	no alteration	no alteration	no alteration	no alteration	no alteration	no alteration	no alteration	no alteration	no alteration	no alteration	no alteration	no alteration	no alteration	no alteration	AMP	no alteration	no alteration	no alteration	no alteration	no alteration	no alteration	no alteration	no alteration	no alteration	no alteration	no alteration	no alteration	no alteration	no alteration	no alteration	no alteration	no alteration	no alteration	no alteration	no alteration	no alteration	no alteration	no alteration	no alteration	no alteration	no alteration	no alteration	no alteration	no alteration
prad_p1000	AAPC-IP_LG-059-Tumor-SM-3NC6V	AAPC-IP_LG-059-Tumor-SM-3NC6V	1	no alteration	no alteration	no alteration	HOMDEL	no alteration	no alteration	no alteration	no alteration	AMP	no alteration	no alteration	no alteration	no alteration	no alteration	no alteration	no alteration	no alteration	no alteration	AMP	no alteration	no alteration	no alteration	no alteration	no alteration	no alteration	no alteration	no alteration	no alteration	no alteration	no alteration	no alteration	no alteration	no alteration	no alteration	no alteration	no alteration	no alteration	no alteration	no alteration	no alteration	no alteration	no alteration	no alteration	no alteration	no alteration	no alteration
prad_p1000	AAPC-IP_LG-085-Tumor-SM-3NC7E	AAPC-IP_LG-085-Tumor-SM-3NC7E	1	no alteration	no alteration	no alteration	no alteration	no alteration	no alteration	no alteration	no alteration	AMP	no alteration	AMP	no alteration	no alteration	no alteration	no alteration	no alteration	no alteration	no alteration	no alteration	no alteration	no alteration	no alteration	no alteration	no alteration	no alteration	no alteration	no alteration	no alteration	no alteration	no alteration	no alteration	no alteration	no alteration	no alteration	no alteration	no alteration	no alteration	no alteration	no alteration	no alteration	no alteration	no alteration	no alteration	no alteration	no alteration	no alteration
prad_p1000	AAPC-STID0000021550-Tumor-SM-2XTYM	AAPC-STID0000021550-Tumor-SM-2XTYM	1	no alteration	no alteration	no alteration	no alteration	no alteration	no alteration	no alteration	no alteration	no alteration	no alteration	no alteration	no alteration	no alteration	no alteration	no alteration	no alteration	no alteration	no alteration	no alteration	no alteration	no alteration	no alteration	no alteration	no alteration	no alteration	no alteration	no alteration	no alteration	no alteration	no alteration	no alteration	no alteration	no alteration	no alteration	no alteration	no alteration	no alteration	no alteration	no alteration	no alteration	no alteration	no alteration	no alteration	no alteration	HOMDEL	no alteration
prad_p1000	AAPC-STID0000021599-Tumor-SM-2XTZO	AAPC-STID0000021599-Tumor-SM-2XTZO	1	no alteration	no alteration	no alteration	no alteration	no alteration	no alteration	no alteration	no alteration	no alteration	no alteration	no alteration	no alteration	no alteration	no alteration	no alteration	no alteration	no alteration	no alteration	no alteration	no alteration	no alteration	no alteration	no alteration	no alteration	no alteration	no alteration	no alteration	no alteration	no alteration	no alteration	no alteration	no alteration	no alteration	no alteration	no alteration	no alteration	no alteration	no alteration	no alteration	no alteration	no alteration	no alteration	no alteration	no alteration	no alteration	no alteration
prad_p1000	AAPC-STID0000021611-Tumor-SM-2XU18	AAPC-STID0000021611-Tumor-SM-2XU18	1	no alteration	no alteration	no alteration	no alteration	no alteration	no alteration	no alteration	no alteration	no alteration	no alteration	no alteration	no alteration	no alteration	no alteration	no alteration	no alteration	no alteration	no alteration	no alteration	no alteration	no alteration	no alteration	no alteration	no alteration	no alteration	no alteration	no alteration	no alteration	no alteration	no alteration	no alteration	no alteration	no alteration	no alteration	no alteration	no alteration	no alteration	no alteration	no alteration	no alteration	no alteration	no alteration	no alteration	no alteration	no alteration	no alteration
prad_p1000	AAPC-IP_LG-067-Tumor-SM-3NC6Z	AAPC-IP_LG-067-Tumor-SM-3NC6Z	1	no alteration	no alteration	no alteration	no alteration	no alteration	no alteration	no alteration	no alteration	no alteration	no alteration	no alteration	no alteration	no alteration	no alteration	no alteration	no alteration	no alteration	no alteration	no alteration	no alteration	no alteration	no alteration	no alteration	no alteration	no alteration	no alteration	no alteration	no alteration	no alteration	no alteration	no alteration	no alteration	no alteration	no alteration	no alteration	no alteration	no alteration	no alteration	no alteration	no alteration	no alteration	no alteration	no alteration	no alteration	no alteration	no alteration
prad_p1000	AAPC-IP_LG-009-Tumor-SM-3NC5W	AAPC-IP_LG-009-Tumor-SM-3NC5W	1	no alteration	no alteration	no alteration	no alteration	no alteration	no alteration	no alteration	no alteration	no alteration	no alteration	no alteration	no alteration	no alteration	no alteration	no alteration	no alteration	no alteration	no alteration	no alteration	no alteration	no alteration	no alteration	no alteration	no alteration	no alteration	no alteration	no alteration	no alteration	no alteration	no alteration	no alteration	no alteration	no alteration	no alteration	no alteration	no alteration	no alteration	no alteration	no alteration	no alteration	no alteration	no alteration	no alteration	no alteration	no alteration	no alteration
prad_p1000	AAPC-STID0000021597-Tumor-SM-3RVWK	AAPC-STID0000021597-Tumor-SM-3RVWK	1	no alteration	no alteration	no alteration	no alteration	no alteration	no alteration	no alteration	no alteration	no alteration	no alteration	no alteration	no alteration	no alteration	no alteration	no alteration	no alteration	no alteration	no alteration	no alteration	no alteration	no alteration	no alteration	no alteration	no alteration	no alteration	no alteration	no alteration	no alteration	no alteration	no alteration	no alteration	no alteration	no alteration	no alteration	no alteration	no alteration	no alteration	no alteration	no alteration	no alteration	no alteration	no alteration	no alteration	no alteration	no alteration	no alteration
prad_p1000	AAPC-STID0000001044-Tumor-SM-2XU23	AAPC-STID0000001044-Tumor-SM-2XU23	1	no alteration	no alteration	no alteration	no alteration	no alteration	no alteration	no alteration	no alteration	no alteration	no alteration	no alteration	no alteration	no alteration	no alteration	no alteration	no alteration	no alteration	no alteration	no alteration	no alteration	no alteration	no alteration	no alteration	no alteration	no alteration	no alteration	no alteration	no alteration	no alteration	no alteration	no alteration	no alteration	no alteration	no alteration	no alteration	no alteration	no alteration	no alteration	no alteration	no alteration	no alteration	no alteration	no alteration	no alteration	no alteration	no alteration
prad_p1000	AAPC-STID0000021573-Tumor-SM-2XTYZ	AAPC-STID0000021573-Tumor-SM-2XTYZ	1	no alteration	no alteration	no alteration	no alteration	no alteration	no alteration	no alteration	no alteration	no alteration	no alteration	no alteration	no alteration	no alteration	no alteration	no alteration	AMP	no alteration	no alteration	no alteration	no alteration	no alteration	no alteration	no alteration	no alteration	no alteration	no alteration	no alteration	no alteration	no alteration	no alteration	no alteration	no alteration	no alteration	no alteration	no alteration	no alteration	no alteration	no alteration	no alteration	no alteration	no alteration	no alteration	no alteration	no alteration	no alteration	no alteration
prad_p1000	AAPC-STID0000003820-Tumor-SM-2XTZW	AAPC-STID0000003820-Tumor-SM-2XTZW	1	no alteration	no alteration	no alteration	no alteration	no alteration	no alteration	no alteration	no alteration	no alteration	no alteration	no alteration	no alteration	no alteration	no alteration	no alteration	no alteration	no alteration	no alteration	no alteration	no alteration	no alteration	no alteration	no alteration	no alteration	no alteration	no alteration	no alteration	no alteration	no alteration	no alteration	no alteration	no alteration	no alteration	no alteration	no alteration	no alteration	no alteration	no alteration	no alteration	no alteration	no alteration	no alteration	no alteration	no alteration	no alteration	no alteration
prad_p1000	AAPC-STID0000010901-Tumor-SM-2XU1D	AAPC-STID0000010901-Tumor-SM-2XU1D	1	no alteration	no alteration	no alteration	no alteration	no alteration	no alteration	no alteration	no alteration	no alteration	no alteration	no alteration	no alteration	no alteration	no alteration	no alteration	AMP	no alteration	no alteration	no alteration	no alteration	no alteration	AMP	no alteration	no alteration	no alteration	no alteration	no alteration	no alteration	no alteration	no alteration	no alteration	no alteration	no alteration	no alteration	no alteration	no alteration	no alteration	no alteration	no alteration	no alteration	no alteration	no alteration	no alteration	no alteration	no alteration	no alteration
prad_p1000	AAPC-IP_LG-057-Tumor-SM-3NC6T	AAPC-IP_LG-057-Tumor-SM-3NC6T	1	no alteration	no alteration	no alteration	no alteration	no alteration	no alteration	no alteration	no alteration	AMP	no alteration	no alteration	no alteration	no alteration	no alteration	no alteration	AMP	AMP	no alteration	no alteration	no alteration	no alteration	no alteration	no alteration	no alteration	no alteration	no alteration	no alteration	no alteration	no alteration	no alteration	no alteration	no alteration	no alteration	no alteration	no alteration	no alteration	no alteration	no alteration	no alteration	no alteration	no alteration	no alteration	no alteration	no alteration	no alteration	no alteration
prad_p1000	AAPC-IP_LG-047-Tumor-SM-3NC6J	AAPC-IP_LG-047-Tumor-SM-3NC6J	1	no alteration	no alteration	no alteration	no alteration	no alteration	no alteration	no alteration	no alteration	no alteration	no alteration	no alteration	no alteration	AMP	no alteration	no alteration	no alteration	no alteration	no alteration	no alteration	no alteration	no alteration	no alteration	no alteration	no alteration	no alteration	no alteration	no alteration	no alteration	no alteration	no alteration	no alteration	no alteration	no alteration	no alteration	no alteration	no alteration	no alteration	no alteration	no alteration	no alteration	no alteration	AMP	no alteration	no alteration	no alteration	no alteration
prad_p1000	AAPC-IP_LG-077-Tumor-SM-3NC78	AAPC-IP_LG-077-Tumor-SM-3NC78	1	no alteration	no alteration	no alteration	HOMDEL	no alteration	no alteration	AMP	no alteration	no alteration	no alteration	AMP	no alteration	no alteration	no alteration	no alteration	HOMDEL	HOMDEL	no alteration	no alteration	no alteration	no alteration	no alteration	no alteration	no alteration	no alteration	no alteration	no alteration	no alteration	no alteration	no alteration	no alteration	no alteration	no alteration	no alteration	no alteration	no alteration	no alteration	no alteration	no alteration	no alteration	no alteration	no alteration	no alteration	no alteration	no alteration	no alteration
prad_p1000	AAPC-STID0000012568-Tumor-SM-2XU1M	AAPC-STID0000012568-Tumor-SM-2XU1M	1	no alteration	no alteration	no alteration	no alteration	no alteration	no alteration	no alteration	no alteration	no alteration	no alteration	no alteration	no alteration	no alteration	no alteration	no alteration	no alteration	no alteration	no alteration	no alteration	no alteration	no alteration	no alteration	no alteration	no alteration	no alteration	no alteration	no alteration	no alteration	no alteration	no alteration	no alteration	no alteration	no alteration	no alteration	no alteration	no alteration	no alteration	no alteration	no alteration	no alteration	no alteration	no alteration	no alteration	no alteration	no alteration	no alteration
prad_p1000	AAPC-STID0000007180-Tumor-SM-2XU14	AAPC-STID0000007180-Tumor-SM-2XU14	1	no alteration	no alteration	no alteration	no alteration	no alteration	no alteration	no alteration	no alteration	AMP	no alteration	no alteration	no alteration	no alteration	no alteration	no alteration	AMP	no alteration	no alteration	no alteration	no alteration	no alteration	no alteration	no alteration	no alteration	no alteration	no alteration	no alteration	no alteration	no alteration	no alteration	no alteration	no alteration	no alteration	no alteration	no alteration	no alteration	no alteration	no alteration	no alteration	no alteration	no alteration	no alteration	no alteration	no alteration	no alteration	no alteration
prad_p1000	AAPC-STID0000021583-Tumor-SM-3RVWI	AAPC-STID0000021583-Tumor-SM-3RVWI	1	no alteration	no alteration	no alteration	no alteration	no alteration	no alteration	no alteration	AMP (driver)	no alteration	no alteration	no alteration	no alteration	no alteration	no alteration	no alteration	AMP	no alteration	AMP	no alteration	no alteration	no alteration	no alteration	no alteration	no alteration	no alteration	no alteration	AMP	no alteration	no alteration	no alteration	no alteration	no alteration	no alteration	no alteration	no alteration	no alteration	no alteration	no alteration	no alteration	no alteration	no alteration	no alteration	no alteration	no alteration	no alteration	AMP
prad_p1000	AAPC-STID0000012848-Tumor-SM-2XU1N	AAPC-STID0000012848-Tumor-SM-2XU1N	1	no alteration	no alteration	no alteration	no alteration	no alteration	no alteration	no alteration	no alteration	no alteration	no alteration	no alteration	no alteration	no alteration	no alteration	no alteration	no alteration	no alteration	no alteration	no alteration	no alteration	no alteration	no alteration	no alteration	no alteration	no alteration	no alteration	no alteration	no alteration	no alteration	no alteration	no alteration	no alteration	no alteration	no alteration	no alteration	no alteration	no alteration	no alteration	no alteration	no alteration	no alteration	no alteration	no alteration	no alteration	no alteration	no alteration
prad_p1000	AAPC-STID0000021564-Tumor-SM-3RVWC	AAPC-STID0000021564-Tumor-SM-3RVWC	1	no alteration	no alteration	no alteration	no alteration	no alteration	no alteration	no alteration	no alteration	no alteration	no alteration	no alteration	no alteration	no alteration	no alteration	no alteration	no alteration	no alteration	no alteration	no alteration	no alteration	no alteration	no alteration	no alteration	no alteration	no alteration	no alteration	no alteration	no alteration	no alteration	no alteration	no alteration	no alteration	no alteration	no alteration	no alteration	no alteration	no alteration	no alteration	no alteration	no alteration	no alteration	no alteration	no alteration	no alteration	no alteration	no alteration
prad_p1000	AAPC-IP_LG-045-Tumor-SM-3NC6H	AAPC-IP_LG-045-Tumor-SM-3NC6H	1	no alteration	no alteration	no alteration	no alteration	no alteration	no alteration	no alteration	no alteration	no alteration	no alteration	no alteration	no alteration	no alteration	no alteration	no alteration	no alteration	no alteration	no alteration	no alteration	no alteration	no alteration	no alteration	no alteration	no alteration	no alteration	no alteration	no alteration	no alteration	no alteration	no alteration	no alteration	no alteration	no alteration	no alteration	no alteration	no alteration	no alteration	no alteration	no alteration	AMP	no alteration	no alteration	no alteration	no alteration	no alteration	no alteration
prad_p1000	AAPC-IP_LG-075-Tumor-SM-3NC76	AAPC-IP_LG-075-Tumor-SM-3NC76	1	no alteration	no alteration	no alteration	no alteration	no alteration	no alteration	no alteration	no alteration	AMP	no alteration	no alteration	no alteration	no alteration	no alteration	no alteration	no alteration	no alteration	no alteration	no alteration	no alteration	no alteration	no alteration	no alteration	no alteration	no alteration	no alteration	no alteration	no alteration	no alteration	no alteration	no alteration	no alteration	no alteration	no alteration	no alteration	no alteration	no alteration	no alteration	no alteration	no alteration	no alteration	no alteration	no alteration	no alteration	no alteration	no alteration
prad_p1000	AAPC-IP_LG-079-Tumor-SM-3NC7A	AAPC-IP_LG-079-Tumor-SM-3NC7A	1	no alteration	no alteration	no alteration	no alteration	no alteration	no alteration	no alteration	no alteration	no alteration	no alteration	no alteration	no alteration	no alteration	no alteration	no alteration	no alteration	no alteration	no alteration	no alteration	no alteration	no alteration	no alteration	no alteration	no alteration	no alteration	no alteration	no alteration	no alteration	no alteration	no alteration	no alteration	no alteration	no alteration	no alteration	no alteration	no alteration	no alteration	no alteration	no alteration	no alteration	no alteration	no alteration	no alteration	no alteration	no alteration	no alteration
prad_p1000	AAPC-STID0000021532-Tumor-SM-3RVW5	AAPC-STID0000021532-Tumor-SM-3RVW5	1	no alteration	no alteration	no alteration	no alteration	no alteration	no alteration	no alteration	no alteration	AMP	no alteration	no alteration	no alteration	no alteration	no alteration	no alteration	no alteration	no alteration	no alteration	no alteration	no alteration	no alteration	no alteration	no alteration	no alteration	no alteration	no alteration	no alteration	no alteration	no alteration	no alteration	no alteration	no alteration	no alteration	HOMDEL	no alteration	no alteration	no alteration	no alteration	no alteration	no alteration	no alteration	no alteration	no alteration	no alteration	no alteration	no alteration
prad_p1000	AAPC-STID0000021536-Tumor-SM-3RVW6	AAPC-STID0000021536-Tumor-SM-3RVW6	1	no alteration	no alteration	no alteration	no alteration	no alteration	no alteration	no alteration	no alteration	no alteration	no alteration	no alteration	no alteration	no alteration	no alteration	no alteration	no alteration	no alteration	no alteration	no alteration	no alteration	no alteration	no alteration	no alteration	no alteration	no alteration	no alteration	no alteration	no alteration	no alteration	no alteration	no alteration	no alteration	no alteration	no alteration	no alteration	no alteration	no alteration	no alteration	no alteration	no alteration	no alteration	no alteration	no alteration	no alteration	no alteration	no alteration
prad_p1000	AAPC-STID0000021584-Tumor-SM-2XTZ6	AAPC-STID0000021584-Tumor-SM-2XTZ6	1	no alteration	no alteration	no alteration	no alteration	no alteration	no alteration	no alteration	no alteration	no alteration	no alteration	no alteration	no alteration	no alteration	no alteration	no alteration	no alteration	no alteration	no alteration	no alteration	no alteration	no alteration	no alteration	no alteration	no alteration	no alteration	no alteration	no alteration	no alteration	no alteration	no alteration	no alteration	no alteration	no alteration	no alteration	no alteration	no alteration	no alteration	no alteration	no alteration	no alteration	no alteration	no alteration	no alteration	no alteration	no alteration	AMP
prad_p1000	AAPC-STID0000021600-Tumor-SM-3RVWL	AAPC-STID0000021600-Tumor-SM-3RVWL	1	no alteration	no alteration	no alteration	HOMDEL	no alteration	no alteration	no alteration	no alteration	no alteration	no alteration	AMP	no alteration	no alteration	no alteration	no alteration	no alteration	no alteration	no alteration	no alteration	no alteration	no alteration	no alteration	no alteration	no alteration	no alteration	no alteration	no alteration	no alteration	no alteration	no alteration	no alteration	no alteration	no alteration	no alteration	no alteration	no alteration	no alteration	no alteration	no alteration	no alteration	no alteration	no alteration	no alteration	no alteration	no alteration	no alteration
prad_p1000	AAPC-STID0000021606-Tumor-SM-2XTZX	AAPC-STID0000021606-Tumor-SM-2XTZX	1	no alteration	no alteration	no alteration	no alteration	no alteration	no alteration	no alteration	no alteration	no alteration	no alteration	no alteration	HOMDEL	no alteration	no alteration	no alteration	no alteration	no alteration	no alteration	no alteration	no alteration	no alteration	no alteration	no alteration	no alteration	no alteration	no alteration	K44E	no alteration	no alteration	no alteration	no alteration	no alteration	no alteration	no alteration	no alteration	HOMDEL	no alteration	no alteration	no alteration	no alteration	no alteration	no alteration	no alteration	no alteration	no alteration	no alteration
prad_p1000	AAPC-STID0000021608-Tumor-SM-3RVWO	AAPC-STID0000021608-Tumor-SM-3RVWO	1	no alteration	no alteration	no alteration	HOMDEL	no alteration	no alteration	AMP	no alteration	no alteration	no alteration	AMP	no alteration	no alteration	no alteration	no alteration	no alteration	no alteration	no alteration	no alteration	no alteration	no alteration	no alteration	no alteration	no alteration	no alteration	no alteration	no alteration	no alteration	no alteration	no alteration	no alteration	HOMDEL	no alteration	no alteration	no alteration	HOMDEL	no alteration	no alteration	no alteration	no alteration	no alteration	no alteration	no alteration	no alteration	no alteration	no alteration
prad_p1000	PR-3036	PR-3036	1	no alteration	no alteration	no alteration	no alteration	no alteration	no alteration	no alteration	AMP (driver)	no alteration	no alteration	no alteration	no alteration	no alteration	no alteration	no alteration	no alteration	no alteration	no alteration	no alteration	no alteration	no alteration	no alteration	no alteration	no alteration	no alteration	no alteration	no alteration	no alteration	no alteration	no alteration	no alteration	no alteration	no alteration	no alteration	no alteration	no alteration	no alteration	no alteration	no alteration	no alteration	no alteration	no alteration	no alteration	no alteration	AMP	no alteration
prad_p1000	PR-09-2744	PR-09-2744	1	no alteration	no alteration	no alteration	AMP	no alteration	no alteration	no alteration	no alteration	no alteration	no alteration	no alteration	no alteration	no alteration	no alteration	no alteration	AMP	no alteration	no alteration	no alteration	no alteration	no alteration	no alteration	no alteration	no alteration	no alteration	no alteration	no alteration	no alteration	no alteration	no alteration	no alteration	AMP	no alteration	no alteration	no alteration	no alteration	no alteration	no alteration	no alteration	HOMDEL	no alteration	no alteration	no alteration	no alteration	no alteration	no alteration
prad_p1000	PR-01-2382	PR-01-2382	1	no alteration	no alteration	no alteration	AMP	no alteration	no alteration	no alteration	no alteration	no alteration	no alteration	no alteration	no alteration	no alteration	no alteration	no alteration	AMP	no alteration	no alteration	no alteration	no alteration	no alteration	no alteration	no alteration	no alteration	no alteration	no alteration	no alteration	no alteration	no alteration	no alteration	no alteration	no alteration	no alteration	no alteration	no alteration	no alteration	no alteration	no alteration	no alteration	no alteration	no alteration	no alteration	no alteration	no alteration	no alteration	no alteration
prad_p1000	PR-03-870	PR-03-870	1	no alteration	no alteration	no alteration	AMP	no alteration	no alteration	no alteration	no alteration	no alteration	no alteration	no alteration	no alteration	no alteration	no alteration	no alteration	AMP	no alteration	no alteration	no alteration	no alteration	no alteration	no alteration	no alteration	no alteration	no alteration	no alteration	no alteration	no alteration	no alteration	no alteration	no alteration	no alteration	no alteration	no alteration	no alteration	no alteration	no alteration	no alteration	no alteration	no alteration	no alteration	no alteration	no alteration	no alteration	no alteration	no alteration
prad_p1000	PR-2858	PR-2858	1	no alteration	no alteration	no alteration	no alteration	no alteration	no alteration	no alteration	no alteration	no alteration	no alteration	no alteration	no alteration	no alteration	no alteration	no alteration	no alteration	no alteration	no alteration	no alteration	no alteration	no alteration	no alteration	no alteration	no alteration	no alteration	no alteration	no alteration	no alteration	no alteration	no alteration	no alteration	no alteration	no alteration	no alteration	no alteration	no alteration	no alteration	no alteration	no alteration	no alteration	no alteration	no alteration	no alteration	no alteration	no alteration	no alteration
prad_p1000	PR-3127	PR-3127	1	no alteration	no alteration	no alteration	no alteration	no alteration	no alteration	no alteration	no alteration	no alteration	no alteration	no alteration	no alteration	no alteration	no alteration	no alteration	no alteration	no alteration	no alteration	no alteration	no alteration	no alteration	no alteration	no alteration	no alteration	no alteration	no alteration	no alteration	no alteration	no alteration	no alteration	no alteration	no alteration	no alteration	no alteration	no alteration	no alteration	no alteration	no alteration	no alteration	no alteration	no alteration	no alteration	no alteration	no alteration	no alteration	no alteration
prad_p1000	PR-2761	PR-2761	1	no alteration	no alteration	no alteration	no alteration	no alteration	no alteration	no alteration	no alteration	no alteration	no alteration	no alteration	no alteration	no alteration	no alteration	no alteration	no alteration	no alteration	no alteration	no alteration	no alteration	no alteration	no alteration	no alteration	no alteration	no alteration	no alteration	HOMDEL	no alteration	no alteration	no alteration	no alteration	no alteration	no alteration	no alteration	no alteration	no alteration	no alteration	no alteration	no alteration	no alteration	no alteration	no alteration	no alteration	no alteration	no alteration	no alteration
prad_p1000	P07-718	P07-718	1	no alteration	no alteration	no alteration	no alteration	no alteration	no alteration	no alteration	no alteration	no alteration	no alteration	no alteration	no alteration	no alteration	no alteration	no alteration	no alteration	no alteration	HOMDEL	no alteration	no alteration	no alteration	no alteration	no alteration	no alteration	no alteration	no alteration	no alteration	no alteration	no alteration	no alteration	no alteration	no alteration	no alteration	no alteration	no alteration	no alteration	no alteration	no alteration	no alteration	no alteration	no alteration	no alteration	no alteration	no alteration	no alteration	no alteration
prad_p1000	PR-2740	PR-2740	1	no alteration	no alteration	no alteration	no alteration	no alteration	no alteration	no alteration	no alteration	no alteration	no alteration	no alteration	no alteration	no alteration	no alteration	no alteration	no alteration	no alteration	no alteration	no alteration	no alteration	no alteration	no alteration	no alteration	no alteration	no alteration	no alteration	no alteration	no alteration	no alteration	no alteration	no alteration	no alteration	no alteration	no alteration	no alteration	no alteration	no alteration	no alteration	no alteration	no alteration	no alteration	no alteration	no alteration	no alteration	no alteration	no alteration
prad_p1000	P04-2666	P04-2666	1	no alteration	no alteration	no alteration	no alteration	no alteration	no alteration	no alteration	no alteration	no alteration	no alteration	no alteration	no alteration	no alteration	no alteration	no alteration	no alteration	no alteration	no alteration	no alteration	no alteration	no alteration	no alteration	no alteration	no alteration	no alteration	no alteration	no alteration	no alteration	no alteration	no alteration	no alteration	no alteration	no alteration	no alteration	no alteration	no alteration	no alteration	no alteration	no alteration	no alteration	no alteration	no alteration	no alteration	no alteration	no alteration	no alteration
prad_p1000	PR-09-2767	PR-09-2767	1	no alteration	no alteration	no alteration	no alteration	no alteration	no alteration	no alteration	no alteration	no alteration	no alteration	no alteration	no alteration	no alteration	no alteration	no alteration	no alteration	no alteration	no alteration	no alteration	no alteration	no alteration	no alteration	no alteration	no alteration	no alteration	no alteration	no alteration	no alteration	no alteration	no alteration	no alteration	no alteration	no alteration	no alteration	no alteration	no alteration	no alteration	no alteration	no alteration	no alteration	no alteration	no alteration	no alteration	no alteration	no alteration	no alteration
prad_p1000	P05-3829	P05-3829	1	no alteration	no alteration	no alteration	HOMDEL	no alteration	no alteration	no alteration	no alteration	no alteration	no alteration	no alteration	no alteration	no alteration	no alteration	no alteration	HOMDEL	no alteration	no alteration	no alteration	no alteration	no alteration	no alteration	no alteration	no alteration	no alteration	no alteration	no alteration	no alteration	no alteration	no alteration	no alteration	no alteration	no alteration	no alteration	no alteration	no alteration	no alteration	no alteration	no alteration	no alteration	no alteration	no alteration	no alteration	no alteration	no alteration	no alteration
prad_p1000	PR-04-3347	PR-04-3347	1	no alteration	no alteration	no alteration	no alteration	no alteration	no alteration	no alteration	no alteration	no alteration	no alteration	no alteration	no alteration	no alteration	no alteration	no alteration	no alteration	no alteration	no alteration	no alteration	no alteration	no alteration	no alteration	no alteration	no alteration	no alteration	no alteration	no alteration	no alteration	no alteration	no alteration	no alteration	no alteration	no alteration	no alteration	no alteration	no alteration	no alteration	no alteration	no alteration	no alteration	no alteration	no alteration	no alteration	no alteration	no alteration	no alteration
prad_p1000	PR-1043	PR-1043	1	no alteration	no alteration	no alteration	no alteration	no alteration	no alteration	no alteration	no alteration	no alteration	no alteration	no alteration	no alteration	no alteration	no alteration	no alteration	no alteration	no alteration	no alteration	no alteration	no alteration	no alteration	no alteration	no alteration	no alteration	no alteration	no alteration	no alteration	no alteration	no alteration	no alteration	no alteration	no alteration	no alteration	no alteration	no alteration	no alteration	no alteration	no alteration	no alteration	no alteration	no alteration	no alteration	no alteration	no alteration	no alteration	no alteration
prad_p1000	PR-2661	PR-2661	1	no alteration	no alteration	no alteration	no alteration	no alteration	no alteration	no alteration	no alteration	no alteration	no alteration	no alteration	no alteration	no alteration	no alteration	no alteration	no alteration	no alteration	no alteration	no alteration	no alteration	no alteration	no alteration	no alteration	no alteration	no alteration	no alteration	HOMDEL	no alteration	no alteration	no alteration	no alteration	no alteration	no alteration	no alteration	no alteration	no alteration	no alteration	no alteration	no alteration	no alteration	no alteration	no alteration	no alteration	no alteration	HOMDEL	no alteration
prad_p1000	P06-3676	P06-3676	1	no alteration	no alteration	no alteration	no alteration	no alteration	no alteration	no alteration	no alteration	no alteration	no alteration	no alteration	no alteration	no alteration	no alteration	no alteration	no alteration	no alteration	no alteration	no alteration	A24E	no alteration	no alteration	no alteration	no alteration	no alteration	no alteration	no alteration	no alteration	no alteration	no alteration	no alteration	no alteration	no alteration	no alteration	no alteration	no alteration	no alteration	no alteration	no alteration	no alteration	no alteration	no alteration	no alteration	no alteration	no alteration	no alteration
prad_p1000	PR-00-160	PR-00-160	1	no alteration	no alteration	no alteration	AMP	no alteration	no alteration	no alteration	no alteration	no alteration	no alteration	no alteration	no alteration	no alteration	no alteration	no alteration	no alteration	no alteration	no alteration	no alteration	no alteration	no alteration	no alteration	no alteration	no alteration	no alteration	no alteration	HOMDEL	no alteration	no alteration	no alteration	no alteration	no alteration	no alteration	no alteration	no alteration	no alteration	no alteration	no alteration	no alteration	no alteration	no alteration	AMP	no alteration	no alteration	no alteration	no alteration
prad_p1000	PR-00-1823	PR-00-1823	1	no alteration	no alteration	no alteration	no alteration	no alteration	no alteration	no alteration	no alteration	no alteration	no alteration	no alteration	no alteration	no alteration	no alteration	no alteration	no alteration	no alteration	no alteration	no alteration	no alteration	no alteration	no alteration	no alteration	no alteration	no alteration	no alteration	no alteration	no alteration	no alteration	no alteration	no alteration	no alteration	no alteration	no alteration	no alteration	no alteration	no alteration	no alteration	no alteration	no alteration	no alteration	no alteration	no alteration	no alteration	no alteration	no alteration
prad_p1000	PR-06-1749	PR-06-1749	1	no alteration	no alteration	no alteration	no alteration	no alteration	no alteration	no alteration	no alteration	no alteration	no alteration	no alteration	no alteration	no alteration	no alteration	no alteration	no alteration	no alteration	no alteration	no alteration	no alteration	no alteration	no alteration	no alteration	no alteration	no alteration	no alteration	G105A	no alteration	no alteration	no alteration	no alteration	no alteration	no alteration	no alteration	no alteration	no alteration	no alteration	no alteration	no alteration	no alteration	no alteration	no alteration	no alteration	no alteration	no alteration	no alteration
prad_p1000	PR-3051	PR-3051	1	no alteration	no alteration	no alteration	no alteration	no alteration	no alteration	no alteration	no alteration	no alteration	no alteration	no alteration	no alteration	no alteration	no alteration	no alteration	no alteration	no alteration	no alteration	no alteration	no alteration	no alteration	no alteration	no alteration	no alteration	no alteration	no alteration	no alteration	no alteration	no alteration	no alteration	no alteration	no alteration	no alteration	no alteration	no alteration	no alteration	no alteration	no alteration	no alteration	no alteration	no alteration	no alteration	no alteration	no alteration	no alteration	no alteration
prad_p1000	P09-120	P09-120	1	no alteration	no alteration	no alteration	HOMDEL	no alteration	no alteration	no alteration	no alteration	no alteration	no alteration	no alteration	no alteration	no alteration	no alteration	no alteration	HOMDEL	no alteration	no alteration	no alteration	no alteration	no alteration	no alteration	no alteration	no alteration	no alteration	no alteration	HOMDEL	no alteration	no alteration	no alteration	no alteration	no alteration	no alteration	no alteration	no alteration	no alteration	no alteration	no alteration	no alteration	no alteration	no alteration	no alteration	no alteration	no alteration	no alteration	no alteration
prad_p1000	PR-02-1082	PR-02-1082	1	no alteration	no alteration	no alteration	no alteration	no alteration	no alteration	no alteration	no alteration	no alteration	no alteration	no alteration	no alteration	no alteration	no alteration	no alteration	no alteration	no alteration	no alteration	no alteration	no alteration	no alteration	no alteration	no alteration	no alteration	no alteration	no alteration	no alteration	no alteration	no alteration	no alteration	no alteration	no alteration	no alteration	no alteration	no alteration	no alteration	no alteration	no alteration	no alteration	no alteration	no alteration	no alteration	no alteration	no alteration	no alteration	no alteration
prad_p1000	PR-04-639	PR-04-639	1	no alteration	no alteration	no alteration	AMP	no alteration	no alteration	no alteration	no alteration	no alteration	no alteration	no alteration	no alteration	no alteration	no alteration	no alteration	no alteration	no alteration	no alteration	no alteration	no alteration	no alteration	no alteration	no alteration	no alteration	no alteration	no alteration	no alteration	no alteration	no alteration	no alteration	no alteration	no alteration	no alteration	no alteration	no alteration	no alteration	no alteration	no alteration	no alteration	no alteration	no alteration	no alteration	no alteration	no alteration	no alteration	no alteration
prad_p1000	P01-28	P01-28	1	no alteration	no alteration	no alteration	no alteration	no alteration	no alteration	no alteration	no alteration	no alteration	no alteration	no alteration	no alteration	no alteration	no alteration	no alteration	no alteration	no alteration	no alteration	no alteration	no alteration	no alteration	no alteration	no alteration	no alteration	no alteration	no alteration	no alteration	no alteration	no alteration	no alteration	no alteration	no alteration	no alteration	no alteration	no alteration	no alteration	no alteration	no alteration	no alteration	no alteration	no alteration	no alteration	no alteration	no alteration	no alteration	no alteration
prad_p1000	P03-3391	P03-3391	1	no alteration	no alteration	no alteration	no alteration	no alteration	no alteration	no alteration	no alteration	no alteration	no alteration	no alteration	no alteration	no alteration	no alteration	no alteration	no alteration	no alteration	no alteration	no alteration	no alteration	no alteration	no alteration	no alteration	no alteration	no alteration	no alteration	no alteration	no alteration	no alteration	no alteration	no alteration	no alteration	no alteration	no alteration	no alteration	no alteration	no alteration	no alteration	no alteration	HOMDEL	no alteration	no alteration	no alteration	no alteration	no alteration	no alteration
prad_p1000	P09-2497	P09-2497	1	no alteration	no alteration	no alteration	no alteration	no alteration	no alteration	no alteration	no alteration	no alteration	no alteration	no alteration	no alteration	no alteration	no alteration	no alteration	no alteration	no alteration	no alteration	no alteration	no alteration	no alteration	no alteration	no alteration	no alteration	no alteration	no alteration	no alteration	no alteration	no alteration	no alteration	no alteration	no alteration	no alteration	no alteration	no alteration	no alteration	no alteration	no alteration	no alteration	HOMDEL	no alteration	no alteration	no alteration	no alteration	no alteration	no alteration
prad_p1000	P05-3436	P05-3436	1	no alteration	no alteration	no alteration	no alteration	no alteration	no alteration	no alteration	no alteration	no alteration	no alteration	no alteration	no alteration	no alteration	no alteration	no alteration	no alteration	no alteration	no alteration	no alteration	no alteration	no alteration	no alteration	no alteration	no alteration	no alteration	no alteration	no alteration	no alteration	no alteration	no alteration	no alteration	no alteration	no alteration	no alteration	no alteration	no alteration	no alteration	no alteration	no alteration	no alteration	no alteration	no alteration	no alteration	no alteration	no alteration	no alteration
prad_p1000	P05-3852	P05-3852	1	no alteration	no alteration	no alteration	no alteration	no alteration	no alteration	no alteration	no alteration	no alteration	no alteration	no alteration	no alteration	no alteration	no alteration	no alteration	no alteration	no alteration	no alteration	no alteration	no alteration	no alteration	no alteration	no alteration	no alteration	no alteration	no alteration	HOMDEL	no alteration	no alteration	no alteration	no alteration	no alteration	no alteration	no alteration	no alteration	no alteration	no alteration	no alteration	no alteration	no alteration	no alteration	no alteration	no alteration	no alteration	no alteration	no alteration
prad_p1000	P09-1580	P09-1580	1	no alteration	no alteration	no alteration	no alteration	no alteration	no alteration	no alteration	no alteration	no alteration	no alteration	no alteration	no alteration	no alteration	no alteration	no alteration	no alteration	no alteration	no alteration	no alteration	no alteration	no alteration	no alteration	no alteration	no alteration	no alteration	no alteration	no alteration	no alteration	no alteration	no alteration	no alteration	no alteration	no alteration	no alteration	no alteration	no alteration	no alteration	no alteration	no alteration	no alteration	no alteration	no alteration	no alteration	no alteration	no alteration	no alteration
prad_p1000	PR-2872	PR-2872	1	no alteration	no alteration	no alteration	AMP	no alteration	no alteration	no alteration	no alteration	no alteration	no alteration	no alteration	no alteration	no alteration	no alteration	no alteration	no alteration	no alteration	no alteration	no alteration	no alteration	no alteration	no alteration	no alteration	no alteration	no alteration	no alteration	no alteration	no alteration	no alteration	no alteration	no alteration	no alteration	no alteration	no alteration	no alteration	no alteration	no alteration	no alteration	no alteration	no alteration	no alteration	no alteration	no alteration	no alteration	no alteration	no alteration
prad_p1000	P04-1243	P04-1243	1	no alteration	no alteration	no alteration	no alteration	no alteration	no alteration	no alteration	no alteration	no alteration	no alteration	no alteration	no alteration	no alteration	no alteration	no alteration	no alteration	no alteration	no alteration	no alteration	no alteration	no alteration	no alteration	no alteration	no alteration	no alteration	no alteration	no alteration	no alteration	no alteration	no alteration	no alteration	no alteration	no alteration	no alteration	no alteration	no alteration	no alteration	no alteration	no alteration	no alteration	no alteration	no alteration	no alteration	no alteration	no alteration	no alteration
prad_p1000	PR-05-3440	PR-05-3440	1	no alteration	no alteration	no alteration	no alteration	no alteration	no alteration	no alteration	no alteration	no alteration	no alteration	no alteration	no alteration	no alteration	no alteration	no alteration	no alteration	no alteration	no alteration	no alteration	no alteration	no alteration	no alteration	no alteration	no alteration	no alteration	no alteration	no alteration	no alteration	no alteration	no alteration	no alteration	no alteration	no alteration	no alteration	no alteration	no alteration	no alteration	no alteration	no alteration	no alteration	no alteration	no alteration	no alteration	no alteration	no alteration	no alteration
prad_p1000	PR-05-3595	PR-05-3595	1	no alteration	no alteration	no alteration	no alteration	no alteration	no alteration	no alteration	no alteration	no alteration	no alteration	no alteration	no alteration	no alteration	no alteration	no alteration	no alteration	no alteration	no alteration	no alteration	no alteration	no alteration	no alteration	no alteration	no alteration	no alteration	no alteration	no alteration	no alteration	no alteration	no alteration	no alteration	no alteration	no alteration	no alteration	no alteration	no alteration	no alteration	no alteration	no alteration	no alteration	no alteration	no alteration	no alteration	no alteration	no alteration	no alteration
prad_p1000	PR-09-2517	PR-09-2517	1	no alteration	no alteration	no alteration	no alteration	no alteration	no alteration	no alteration	no alteration	no alteration	no alteration	no alteration	no alteration	no alteration	no alteration	no alteration	no alteration	no alteration	no alteration	no alteration	I181V	no alteration	no alteration	no alteration	no alteration	no alteration	no alteration	no alteration	no alteration	no alteration	no alteration	no alteration	no alteration	no alteration	no alteration	no alteration	no alteration	no alteration	no alteration	no alteration	no alteration	no alteration	no alteration	no alteration	no alteration	no alteration	no alteration
prad_p1000	PR-09-5630	PR-09-5630	1	no alteration	no alteration	no alteration	AMP	no alteration	no alteration	no alteration	no alteration	no alteration	no alteration	no alteration	no alteration	no alteration	no alteration	no alteration	AMP	no alteration	no alteration	no alteration	no alteration	no alteration	no alteration	no alteration	no alteration	no alteration	no alteration	no alteration	no alteration	no alteration	no alteration	no alteration	no alteration	no alteration	no alteration	no alteration	no alteration	no alteration	no alteration	AMP	no alteration	no alteration	no alteration	no alteration	no alteration	no alteration	no alteration
prad_p1000	PR-3048	PR-3048	1	no alteration	no alteration	no alteration	no alteration	no alteration	no alteration	no alteration	no alteration	no alteration	no alteration	no alteration	no alteration	no alteration	no alteration	no alteration	no alteration	no alteration	no alteration	no alteration	no alteration	no alteration	no alteration	no alteration	no alteration	no alteration	no alteration	no alteration	no alteration	no alteration	no alteration	no alteration	no alteration	no alteration	no alteration	no alteration	no alteration	no alteration	no alteration	no alteration	no alteration	no alteration	no alteration	no alteration	no alteration	no alteration	no alteration
prad_p1000	PR-02-169	PR-02-169	1	no alteration	no alteration	no alteration	no alteration	no alteration	no alteration	no alteration	no alteration	no alteration	no alteration	no alteration	no alteration	no alteration	no alteration	no alteration	no alteration	no alteration	no alteration	no alteration	no alteration	no alteration	no alteration	no alteration	no alteration	no alteration	no alteration	no alteration	no alteration	no alteration	no alteration	no alteration	no alteration	no alteration	no alteration	no alteration	no alteration	no alteration	no alteration	no alteration	no alteration	no alteration	no alteration	no alteration	no alteration	no alteration	no alteration
prad_p1000	PR-04-194	PR-04-194	1	no alteration	no alteration	no alteration	no alteration	no alteration	no alteration	no alteration	no alteration	no alteration	no alteration	no alteration	no alteration	no alteration	no alteration	no alteration	no alteration	no alteration	no alteration	no alteration	no alteration	no alteration	no alteration	no alteration	no alteration	no alteration	no alteration	no alteration	no alteration	no alteration	no alteration	no alteration	no alteration	no alteration	no alteration	no alteration	no alteration	no alteration	no alteration	no alteration	no alteration	no alteration	no alteration	no alteration	no alteration	no alteration	no alteration
prad_p1000	PR-09-3421	PR-09-3421	1	no alteration	no alteration	no alteration	no alteration	no alteration	no alteration	no alteration	no alteration	no alteration	no alteration	no alteration	no alteration	no alteration	no alteration	no alteration	no alteration	no alteration	no alteration	no alteration	no alteration	no alteration	no alteration	no alteration	no alteration	no alteration	no alteration	no alteration	no alteration	no alteration	no alteration	no alteration	no alteration	no alteration	no alteration	no alteration	no alteration	no alteration	no alteration	no alteration	no alteration	no alteration	no alteration	no alteration	no alteration	no alteration	no alteration
prad_p1000	PR-2916	PR-2916	1	no alteration	no alteration	no alteration	no alteration	no alteration	no alteration	no alteration	no alteration	no alteration	no alteration	no alteration	no alteration	no alteration	no alteration	no alteration	no alteration	no alteration	no alteration	no alteration	no alteration	no alteration	no alteration	no alteration	no alteration	no alteration	no alteration	no alteration	no alteration	no alteration	no alteration	no alteration	no alteration	no alteration	no alteration	no alteration	no alteration	no alteration	no alteration	no alteration	no alteration	no alteration	no alteration	no alteration	no alteration	no alteration	no alteration
prad_p1000	PR-02-1899	PR-02-1899	1	no alteration	no alteration	no alteration	no alteration	no alteration	no alteration	no alteration	no alteration	no alteration	no alteration	no alteration	no alteration	no alteration	no alteration	no alteration	no alteration	no alteration	HOMDEL	no alteration	no alteration	no alteration	no alteration	no alteration	no alteration	no alteration	no alteration	no alteration	no alteration	no alteration	no alteration	no alteration	no alteration	no alteration	no alteration	no alteration	no alteration	no alteration	no alteration	no alteration	no alteration	no alteration	no alteration	no alteration	no alteration	no alteration	no alteration
prad_p1000	PR-04-3113	PR-04-3113	1	HOMDEL	no alteration	no alteration	no alteration	no alteration	no alteration	no alteration	no alteration	no alteration	no alteration	no alteration	no alteration	no alteration	no alteration	no alteration	no alteration	no alteration	no alteration	no alteration	no alteration	no alteration	no alteration	no alteration	no alteration	no alteration	no alteration	HOMDEL	no alteration	no alteration	no alteration	no alteration	no alteration	no alteration	no alteration	no alteration	HOMDEL	no alteration	no alteration	no alteration	HOMDEL	no alteration	no alteration	no alteration	no alteration	Q673H	no alteration
prad_p1000	P05-2212	P05-2212	1	no alteration	no alteration	no alteration	no alteration	no alteration	no alteration	no alteration	no alteration	no alteration	no alteration	no alteration	no alteration	no alteration	no alteration	no alteration	no alteration	no alteration	no alteration	HOMDEL	no alteration	no alteration	no alteration	no alteration	no alteration	no alteration	no alteration	no alteration	no alteration	no alteration	no alteration	no alteration	no alteration	no alteration	no alteration	no alteration	no alteration	no alteration	no alteration	no alteration	no alteration	no alteration	no alteration	no alteration	no alteration	no alteration	no alteration
prad_p1000	P06-1125	P06-1125	1	no alteration	no alteration	E17K (driver)	no alteration	no alteration	no alteration	no alteration	no alteration	no alteration	Q76Sfs*21	no alteration	no alteration	no alteration	no alteration	no alteration	no alteration	no alteration	HOMDEL	no alteration	no alteration	no alteration	no alteration	no alteration	no alteration	no alteration	no alteration	no alteration	no alteration	no alteration	no alteration	no alteration	no alteration	no alteration	no alteration	no alteration	no alteration	no alteration	no alteration	no alteration	no alteration	no alteration	no alteration	no alteration	no alteration	no alteration	no alteration
prad_p1000	PR-04-3222	PR-04-3222	1	no alteration	no alteration	no alteration	no alteration	no alteration	no alteration	no alteration	no alteration	HOMDEL	no alteration	no alteration	no alteration	no alteration	no alteration	no alteration	no alteration	no alteration	no alteration	no alteration	no alteration	no alteration	no alteration	no alteration	no alteration	no alteration	no alteration	HOMDEL	no alteration	no alteration	no alteration	no alteration	no alteration	no alteration	no alteration	no alteration	no alteration	no alteration	no alteration	no alteration	no alteration	no alteration	no alteration	no alteration	no alteration	HOMDEL	no alteration
prad_p1000	PR-09-5446	PR-09-5446	1	no alteration	no alteration	no alteration	no alteration	no alteration	no alteration	no alteration	no alteration	no alteration	no alteration	no alteration	no alteration	no alteration	no alteration	no alteration	no alteration	no alteration	no alteration	no alteration	no alteration	no alteration	no alteration	no alteration	no alteration	no alteration	no alteration	no alteration	no alteration	no alteration	no alteration	no alteration	no alteration	no alteration	no alteration	no alteration	no alteration	no alteration	no alteration	no alteration	no alteration	no alteration	no alteration	no alteration	no alteration	no alteration	no alteration
prad_p1000	PR-01-2492	PR-01-2492	1	no alteration	no alteration	no alteration	no alteration	no alteration	no alteration	no alteration	no alteration	no alteration	no alteration	no alteration	no alteration	no alteration	no alteration	no alteration	no alteration	no alteration	HOMDEL	no alteration	no alteration	no alteration	no alteration	no alteration	no alteration	no alteration	no alteration	HOMDEL	no alteration	no alteration	no alteration	no alteration	no alteration	no alteration	no alteration	no alteration	no alteration	no alteration	no alteration	no alteration	no alteration	no alteration	no alteration	no alteration	no alteration	HOMDEL	no alteration
prad_p1000	PR-3023	PR-3023	1	no alteration	no alteration	no alteration	no alteration	no alteration	no alteration	no alteration	no alteration	no alteration	no alteration	no alteration	no alteration	no alteration	no alteration	no alteration	no alteration	no alteration	no alteration	no alteration	no alteration	no alteration	no alteration	no alteration	no alteration	no alteration	no alteration	no alteration	no alteration	no alteration	no alteration	no alteration	no alteration	no alteration	no alteration	no alteration	no alteration	no alteration	no alteration	no alteration	no alteration	no alteration	no alteration	no alteration	no alteration	no alteration	no alteration
prad_p1000	P03-2620	P03-2620	1	no alteration	no alteration	no alteration	HOMDEL	no alteration	no alteration	no alteration	no alteration	no alteration	no alteration	no alteration	no alteration	no alteration	no alteration	no alteration	HOMDEL	no alteration	HOMDEL	no alteration	no alteration	no alteration	no alteration	no alteration	no alteration	no alteration	no alteration	no alteration	no alteration	no alteration	no alteration	no alteration	no alteration	no alteration	no alteration	no alteration	no alteration	no alteration	no alteration	no alteration	no alteration	no alteration	no alteration	no alteration	no alteration	HOMDEL	no alteration
prad_p1000	P04-2599	P04-2599	1	no alteration	no alteration	no alteration	no alteration	no alteration	no alteration	no alteration	no alteration	no alteration	no alteration	no alteration	no alteration	no alteration	no alteration	no alteration	no alteration	no alteration	HOMDEL	no alteration	no alteration	no alteration	no alteration	no alteration	no alteration	no alteration	no alteration	no alteration	no alteration	no alteration	no alteration	no alteration	no alteration	no alteration	no alteration	no alteration	no alteration	no alteration	no alteration	no alteration	no alteration	no alteration	no alteration	no alteration	no alteration	no alteration	no alteration
prad_p1000	P05-3859	P05-3859	1	no alteration	no alteration	no alteration	no alteration	no alteration	no alteration	no alteration	no alteration	no alteration	no alteration	no alteration	no alteration	no alteration	no alteration	no alteration	no alteration	no alteration	no alteration	no alteration	HOMDEL	no alteration	no alteration	no alteration	no alteration	no alteration	no alteration	no alteration	no alteration	no alteration	no alteration	no alteration	no alteration	no alteration	no alteration	no alteration	no alteration	no alteration	no alteration	no alteration	HOMDEL	no alteration	no alteration	no alteration	no alteration	no alteration	no alteration
prad_p1000	PR-04-903	PR-04-903	1	no alteration	no alteration	no alteration	AMP	no alteration	no alteration	no alteration	no alteration	no alteration	no alteration	no alteration	no alteration	no alteration	no alteration	no alteration	no alteration	no alteration	no alteration	no alteration	no alteration	no alteration	no alteration	no alteration	no alteration	no alteration	no alteration	no alteration	no alteration	no alteration	no alteration	no alteration	no alteration	no alteration	no alteration	no alteration	no alteration	no alteration	no alteration	no alteration	no alteration	no alteration	no alteration	no alteration	no alteration	no alteration	no alteration
prad_p1000	PR-09-5702	PR-09-5702	1	no alteration	no alteration	no alteration	no alteration	no alteration	no alteration	no alteration	no alteration	no alteration	no alteration	no alteration	no alteration	no alteration	no alteration	no alteration	no alteration	G5R	no alteration	no alteration	no alteration	no alteration	no alteration	no alteration	no alteration	no alteration	no alteration	no alteration	no alteration	no alteration	no alteration	no alteration	no alteration	no alteration	no alteration	no alteration	no alteration	no alteration	no alteration	no alteration	no alteration	no alteration	no alteration	no alteration	no alteration	no alteration	no alteration
prad_p1000	PR-2762	PR-2762	1	no alteration	no alteration	no alteration	no alteration	no alteration	no alteration	no alteration	no alteration	no alteration	no alteration	no alteration	no alteration	no alteration	no alteration	no alteration	no alteration	no alteration	no alteration	no alteration	no alteration	no alteration	no alteration	no alteration	no alteration	no alteration	no alteration	no alteration	no alteration	no alteration	no alteration	no alteration	no alteration	no alteration	no alteration	no alteration	no alteration	no alteration	no alteration	no alteration	no alteration	no alteration	no alteration	no alteration	no alteration	no alteration	no alteration
prad_p1000	PR-01-2554	PR-01-2554	1	no alteration	no alteration	no alteration	no alteration	no alteration	no alteration	no alteration	no alteration	no alteration	no alteration	no alteration	no alteration	no alteration	no alteration	no alteration	no alteration	no alteration	no alteration	no alteration	AMP	no alteration	no alteration	no alteration	no alteration	no alteration	no alteration	no alteration	no alteration	no alteration	no alteration	AMP	no alteration	no alteration	no alteration	no alteration	no alteration	no alteration	no alteration	no alteration	no alteration	no alteration	no alteration	no alteration	no alteration	no alteration	no alteration
prad_p1000	PR-02-2480	PR-02-2480	1	no alteration	no alteration	no alteration	AMP	no alteration	no alteration	no alteration	no alteration	no alteration	no alteration	no alteration	no alteration	no alteration	no alteration	no alteration	no alteration	no alteration	no alteration	no alteration	no alteration	no alteration	no alteration	no alteration	no alteration	no alteration	no alteration	no alteration	no alteration	no alteration	no alteration	no alteration	no alteration	no alteration	no alteration	no alteration	no alteration	no alteration	no alteration	no alteration	no alteration	no alteration	no alteration	no alteration	no alteration	no alteration	no alteration
prad_p1000	PR-0427	PR-0427	1	AMP (driver)	no alteration	no alteration	no alteration	no alteration	no alteration	no alteration	no alteration	no alteration	no alteration	no alteration	no alteration	AMP	no alteration	no alteration	no alteration	no alteration	no alteration	no alteration	no alteration	no alteration	HOMDEL	no alteration	no alteration	no alteration	no alteration	no alteration	no alteration	no alteration	no alteration	no alteration	no alteration	no alteration	no alteration	no alteration	no alteration	no alteration	no alteration	no alteration	no alteration	no alteration	no alteration	no alteration	no alteration	no alteration	no alteration
prad_p1000	PR-05-839	PR-05-839	1	no alteration	no alteration	no alteration	no alteration	no alteration	no alteration	no alteration	no alteration	no alteration	no alteration	no alteration	no alteration	no alteration	no alteration	no alteration	no alteration	no alteration	no alteration	no alteration	no alteration	no alteration	no alteration	no alteration	no alteration	no alteration	no alteration	HOMDEL	no alteration	no alteration	no alteration	no alteration	no alteration	no alteration	no alteration	no alteration	no alteration	no alteration	no alteration	no alteration	no alteration	no alteration	no alteration	no alteration	no alteration	no alteration	no alteration
prad_p1000	PR-0099	PR-0099	1	no alteration	no alteration	no alteration	no alteration	no alteration	no alteration	no alteration	no alteration	no alteration	no alteration	no alteration	no alteration	no alteration	no alteration	no alteration	no alteration	no alteration	no alteration	no alteration	no alteration	no alteration	no alteration	no alteration	no alteration	no alteration	no alteration	no alteration	no alteration	no alteration	no alteration	no alteration	no alteration	no alteration	no alteration	no alteration	no alteration	no alteration	no alteration	no alteration	no alteration	no alteration	no alteration	no alteration	no alteration	no alteration	no alteration
prad_p1000	PR-03-022	PR-03-022	1	no alteration	no alteration	no alteration	no alteration	no alteration	no alteration	no alteration	no alteration	no alteration	K1567*	no alteration	no alteration	no alteration	no alteration	no alteration	no alteration	no alteration	no alteration	no alteration	no alteration	no alteration	no alteration	no alteration	no alteration	no alteration	no alteration	no alteration	no alteration	no alteration	no alteration	no alteration	no alteration	no alteration	no alteration	no alteration	no alteration	no alteration	no alteration	no alteration	no alteration	no alteration	no alteration	no alteration	no alteration	no alteration	no alteration
prad_p1000	PR-3034	PR-3034	1	no alteration	no alteration	no alteration	no alteration	no alteration	no alteration	no alteration	AMP (driver)	no alteration	no alteration	no alteration	no alteration	no alteration	no alteration	no alteration	no alteration	no alteration	no alteration	no alteration	no alteration	no alteration	no alteration	no alteration	no alteration	no alteration	no alteration	no alteration	no alteration	no alteration	no alteration	no alteration	no alteration	no alteration	no alteration	no alteration	no alteration	no alteration	no alteration	no alteration	no alteration	no alteration	no alteration	no alteration	no alteration	no alteration	no alteration
prad_p1000	P09-649	P09-649	1	AMP (driver)	no alteration	no alteration	no alteration	no alteration	no alteration	no alteration	no alteration	no alteration	no alteration	no alteration	no alteration	no alteration	no alteration	no alteration	no alteration	no alteration	HOMDEL	no alteration	no alteration	no alteration	no alteration	no alteration	no alteration	no alteration	no alteration	no alteration	no alteration	no alteration	no alteration	no alteration	no alteration	no alteration	no alteration	no alteration	no alteration	no alteration	no alteration	no alteration	no alteration	no alteration	no alteration	no alteration	no alteration	no alteration	no alteration
prad_p1000	PR-2682	PR-2682	1	no alteration	no alteration	no alteration	no alteration	no alteration	no alteration	no alteration	no alteration	no alteration	no alteration	no alteration	no alteration	AMP	no alteration	no alteration	no alteration	no alteration	no alteration	no alteration	no alteration	no alteration	no alteration	no alteration	no alteration	no alteration	no alteration	no alteration	no alteration	no alteration	no alteration	no alteration	no alteration	no alteration	no alteration	no alteration	no alteration	no alteration	no alteration	no alteration	no alteration	no alteration	no alteration	no alteration	no alteration	no alteration	no alteration
prad_p1000	PR-0415	PR-0415	1	no alteration	no alteration	no alteration	AMP	no alteration	no alteration	no alteration	no alteration	AMP	no alteration	no alteration	no alteration	no alteration	no alteration	no alteration	AMP	AMP	no alteration	no alteration	no alteration	no alteration	no alteration	no alteration	no alteration	no alteration	no alteration	no alteration	no alteration	no alteration	no alteration	no alteration	no alteration	no alteration	no alteration	no alteration	no alteration	no alteration	no alteration	no alteration	no alteration	no alteration	AMP	no alteration	no alteration	no alteration	no alteration
prad_p1000	PR-1024	PR-1024	1	no alteration	no alteration	no alteration	no alteration	no alteration	no alteration	no alteration	no alteration	no alteration	no alteration	no alteration	no alteration	no alteration	no alteration	no alteration	no alteration	no alteration	no alteration	no alteration	no alteration	no alteration	no alteration	no alteration	no alteration	no alteration	no alteration	no alteration	no alteration	no alteration	no alteration	no alteration	no alteration	no alteration	no alteration	no alteration	no alteration	no alteration	no alteration	no alteration	no alteration	R186H	no alteration	no alteration	no alteration	no alteration	no alteration
prad_p1000	PR-09-5094	PR-09-5094	1	no alteration	no alteration	no alteration	no alteration	no alteration	no alteration	no alteration	no alteration	no alteration	no alteration	no alteration	no alteration	no alteration	no alteration	no alteration	no alteration	no alteration	no alteration	no alteration	no alteration	no alteration	no alteration	no alteration	no alteration	no alteration	no alteration	no alteration	no alteration	no alteration	no alteration	no alteration	no alteration	no alteration	no alteration	no alteration	no alteration	no alteration	no alteration	no alteration	no alteration	no alteration	no alteration	no alteration	no alteration	no alteration	no alteration
prad_p1000	05-165O_ADRENAL	05-165O_ADRENAL	1	no alteration	no alteration	no alteration	no alteration	no alteration	no alteration	no alteration	no alteration	no alteration	no alteration	no alteration	no alteration	no alteration	no alteration	no alteration	no alteration	no alteration	no alteration	no alteration	no alteration	no alteration	X289_splice	no alteration	no alteration	no alteration	no alteration	no alteration	no alteration	no alteration	no alteration	HOMDEL	no alteration	no alteration	no alteration	no alteration	no alteration	no alteration	R230C	no alteration	no alteration	no alteration	no alteration	no alteration	no alteration	no alteration	no alteration
prad_p1000	01-087MM_BONE	01-087MM_BONE	1	no alteration	no alteration	no alteration	no alteration	no alteration	no alteration	no alteration	no alteration	no alteration	no alteration	no alteration	no alteration	no alteration	no alteration	no alteration	no alteration	no alteration	no alteration	no alteration	no alteration	no alteration	no alteration	no alteration	no alteration	no alteration	no alteration	no alteration	no alteration	Q25*, AMP	no alteration	no alteration	no alteration	no alteration	no alteration	no alteration	no alteration	no alteration	no alteration	no alteration	no alteration	no alteration	no alteration	no alteration	no alteration	no alteration	no alteration
prad_p1000	05-221MM1_BONE	05-221MM1_BONE	1	no alteration	no alteration	no alteration	no alteration	no alteration	no alteration	no alteration	no alteration	no alteration	no alteration	no alteration	HOMDEL	no alteration	no alteration	no alteration	no alteration	no alteration	no alteration	no alteration	no alteration	no alteration	no alteration	no alteration	no alteration	no alteration	no alteration	no alteration	no alteration	no alteration	no alteration	no alteration	no alteration	no alteration	no alteration	no alteration	no alteration	no alteration	no alteration	no alteration	no alteration	no alteration	no alteration	no alteration	no alteration	no alteration	no alteration
prad_p1000	01-120A1_LIVER	01-120A1_LIVER	1	no alteration	no alteration	no alteration	no alteration	no alteration	no alteration	no alteration	no alteration	no alteration	no alteration	no alteration	no alteration	no alteration	no alteration	no alteration	no alteration	no alteration	no alteration	no alteration	HOMDEL	no alteration	no alteration	no alteration	no alteration	no alteration	no alteration	no alteration	no alteration	no alteration	no alteration	no alteration	no alteration	no alteration	no alteration	no alteration	no alteration	no alteration	no alteration	no alteration	no alteration	no alteration	HOMDEL	no alteration	no alteration	no alteration	no alteration
prad_p1000	03-082H1_LIVER	03-082H1_LIVER	1	no alteration	no alteration	AMP (driver)	AMP	no alteration	no alteration	no alteration	no alteration	AMP	no alteration	no alteration	no alteration	no alteration	no alteration	no alteration	no alteration	no alteration	AMP	no alteration	no alteration	no alteration	no alteration	no alteration	no alteration	no alteration	no alteration	no alteration	no alteration	HOMDEL	no alteration	no alteration	no alteration	no alteration	no alteration	no alteration	no alteration	no alteration	no alteration	no alteration	AMP	no alteration	AMP	no alteration	no alteration	no alteration	AMP
prad_p1000	03-163S4_LIVER	03-163S4_LIVER	1	no alteration	no alteration	no alteration	no alteration	no alteration	no alteration	no alteration	no alteration	no alteration	no alteration	no alteration	no alteration	no alteration	AMP	no alteration	no alteration	no alteration	no alteration	no alteration	AMP	no alteration	no alteration	no alteration	no alteration	no alteration	no alteration	no alteration	no alteration	no alteration	no alteration	no alteration	no alteration	AMP	no alteration	no alteration	no alteration	no alteration	no alteration	no alteration	no alteration	no alteration	no alteration	no alteration	no alteration	no alteration	no alteration
prad_p1000	05-148E3_LIVER	05-148E3_LIVER	1	no alteration	no alteration	no alteration	no alteration	no alteration	no alteration	no alteration	no alteration	no alteration	no alteration	no alteration	no alteration	no alteration	no alteration	no alteration	no alteration	no alteration	no alteration	no alteration	HOMDEL	no alteration	no alteration	no alteration	no alteration	no alteration	no alteration	no alteration	no alteration	no alteration	no alteration	no alteration	no alteration	HOMDEL	no alteration	no alteration	no alteration	no alteration	no alteration	no alteration	no alteration	no alteration	AMP	no alteration	no alteration	no alteration	no alteration
prad_p1000	08-037F1_LIVER	08-037F1_LIVER	1	no alteration	no alteration	no alteration	no alteration	no alteration	no alteration	no alteration	no alteration	HOMDEL	no alteration	no alteration	no alteration	no alteration	no alteration	no alteration	no alteration	no alteration	no alteration	no alteration	HOMDEL	no alteration	no alteration	no alteration	no alteration	no alteration	no alteration	no alteration	no alteration	no alteration	no alteration	HOMDEL	no alteration	no alteration	no alteration	no alteration	no alteration	no alteration	no alteration	no alteration	no alteration	no alteration	HOMDEL	no alteration	no alteration	no alteration	no alteration
prad_p1000	97-159H2_LIVER	97-159H2_LIVER	1	no alteration	no alteration	no alteration	no alteration	no alteration	no alteration	no alteration	no alteration	no alteration	no alteration	no alteration	no alteration	no alteration	no alteration	no alteration	no alteration	no alteration	no alteration	no alteration	no alteration	no alteration	no alteration	no alteration	no alteration	no alteration	no alteration	no alteration	no alteration	no alteration	no alteration	no alteration	no alteration	AMP	no alteration	no alteration	no alteration	no alteration	no alteration	no alteration	no alteration	no alteration	HOMDEL	no alteration	no alteration	no alteration	no alteration
prad_p1000	99-090A2_LIVER	99-090A2_LIVER	1	no alteration	no alteration	no alteration	no alteration	no alteration	no alteration	no alteration	no alteration	no alteration	no alteration	no alteration	no alteration	no alteration	no alteration	no alteration	no alteration	no alteration	no alteration	no alteration	no alteration	no alteration	no alteration	no alteration	no alteration	no alteration	no alteration	no alteration	no alteration	no alteration	no alteration	no alteration	no alteration	no alteration	no alteration	no alteration	no alteration	no alteration	no alteration	no alteration	no alteration	no alteration	no alteration	no alteration	no alteration	no alteration	no alteration
prad_p1000	03-192B_LUNG	03-192B_LUNG	1	no alteration	no alteration	no alteration	no alteration	no alteration	no alteration	no alteration	no alteration	no alteration	no alteration	no alteration	no alteration	no alteration	no alteration	no alteration	no alteration	no alteration	no alteration	no alteration	HOMDEL	no alteration	no alteration	no alteration	no alteration	no alteration	no alteration	no alteration	no alteration	no alteration	no alteration	no alteration	no alteration	no alteration	no alteration	no alteration	no alteration	no alteration	no alteration	no alteration	no alteration	no alteration	no alteration	no alteration	no alteration	no alteration	AMP
prad_p1000	05-011G4_LUNG	05-011G4_LUNG	1	no alteration	no alteration	no alteration	no alteration	no alteration	no alteration	no alteration	no alteration	HOMDEL	no alteration	no alteration	no alteration	no alteration	no alteration	no alteration	no alteration	no alteration	no alteration	no alteration	no alteration	no alteration	no alteration	no alteration	no alteration	no alteration	no alteration	no alteration	no alteration	no alteration	no alteration	no alteration	no alteration	no alteration	no alteration	no alteration	no alteration	no alteration	no alteration	no alteration	no alteration	no alteration	no alteration	no alteration	no alteration	no alteration	no alteration
prad_p1000	05-116F_LUNG	05-116F_LUNG	1	no alteration	no alteration	no alteration	no alteration	no alteration	no alteration	no alteration	no alteration	no alteration	no alteration	no alteration	no alteration	no alteration	no alteration	no alteration	no alteration	no alteration	no alteration	no alteration	no alteration	no alteration	R443H	no alteration	no alteration	no alteration	no alteration	no alteration	no alteration	no alteration	no alteration	AMP	no alteration	no alteration	no alteration	no alteration	no alteration	no alteration	no alteration	no alteration	no alteration	no alteration	AMP	no alteration	no alteration	no alteration	AMP
prad_p1000	05-217L3_LUNG	05-217L3_LUNG	1	no alteration	no alteration	no alteration	no alteration	no alteration	no alteration	no alteration	no alteration	HOMDEL	no alteration	no alteration	no alteration	no alteration	no alteration	no alteration	no alteration	no alteration	HOMDEL	no alteration	AMP	no alteration	AMP	no alteration	no alteration	no alteration	no alteration	no alteration	no alteration	no alteration	no alteration	no alteration	HOMDEL	no alteration	no alteration	no alteration	no alteration	no alteration	HOMDEL	no alteration	HOMDEL	no alteration	no alteration	no alteration	no alteration	no alteration	no alteration
[truncated: 4,313 more rows]
[truncated: 889 more columns]

## Sheet: cancer_types_summary
Cancer Study	Alteration Frequency	Alteration Type
Prostate Adenocarcinoma (Fred Hutchinson CRC, Nat Med 2016)	25.3247	multiple
Prostate Adenocarcinoma (Fred Hutchinson CRC, Nat Med 2016)	6.49351	homdel
Prostate Adenocarcinoma (Fred Hutchinson CRC, Nat Med 2016)	50.6494	amp
Prostate Adenocarcinoma (Fred Hutchinson CRC, Nat Med 2016)	3.24675	mutated
Prostate Adenocarcinoma (MSKCC/DFCI, Nature Genetics 2018)	15.7947	multiple
[truncated: 36 more rows]
